# Supplementary material for: N6-methyladenosine RNA modification promotes viral genomic RNA stability and infection
Source: Nat Commun. 2022 Nov 2;13:6576. doi: 10.1038/s41467-022-34362-x (PMC9629889; doi:10.1038/s41467-022-34362-x)
Supplement: Supplementary file 3 — Supplementary Data 1 [file 41467_2022_34362_MOESM3_ESM.xlsx]

## Sheet: Supplementary Data 1
Supplementary Data 1 31 candidate genes that identified in bulked transcriptome sequencing of resistant and susceptible lines
Gene list	Gene_id	Gene expression profile in root and stem	Variation	R1	R2	R3	R4	S1	S2	S3	S4	R	S	S/R	P-value	Nr Description
Gene1	TraesCS4B02G306300	High expression abundance	synonymous variation	3.97	4.62	2.82	2.96	12.48	11.12	12.76	7.71	3.5925	11.0175	3.06681	0.00095677	gi|475622878|gb|EMT32010.1|//Calmodulin-binding transcription activator 3 [Aegilops tauschii]
Gene2	TraesCS4B02G306500	Low expression abundance	-	2.09	2.14	0.96	2.05	0.54	0	0.55	0.75	1.81	0.46	0.254144	0.00609635	gi|475546046|gb|EMT10599.1|//hypothetical protein F775_26180 [Aegilops tauschii]
Gene3	TraesCS4B02G306900	Low expression abundance	-	2.59	1.75	0.97	1.33	43.34	45.84	31.95	38.17	1.66	39.825	23.991	0.00101174	gi|326518973|dbj|BAJ92647.1|//predicted protein, partial [Hordeum vulgare subsp. vulgare]
Gene4	TraesCS4B02G307300	High expression abundance	non-synonymous variation	0.33	1.67	0.02	0.32	2.12	2.98	1.08	2.26	0.585	2.11	3.60684	0.0297588	gi|473812715|gb|EMS46812.1|//Transportin-1 [Triticum urartu];XP_020159970.1//transportin-1 [Aegilops tauschii subsp. tauschii]
Gene5	TraesCS4B02G307700	High expression abundance	non-synonymous variation	0.89	0.76	0.98	0.57	2.21	1.78	2.03	2.58	0.8	2.15	2.6875	0.000394432	gi|474163115|gb|EMS57340.1|//Chaperonin CPN60-2, mitochondrial [Triticum urartu]
Gene6	TraesCS4B02G309100	High expression abundance	non-synonymous variation	0	0	0.06	0	0.96	1.2	0.39	1.17	0.015	0.93	62	0.0161707	gi|326523685|dbj|BAJ93013.1|//predicted protein [Hordeum vulgare subsp. vulgare]
Gene7	TraesCS4B02G309500	High expression abundance	synonymous variation	1.1	1.53	0.59	0.57	3.16	3.19	2.85	4.33	0.9475	3.3825	3.56992	0.00087044	gi|960457029|ref|XP_014752496.1|//PREDICTED: beta-glucuronosyltransferase GlcAT14A [Brachypodium distachyon]
Gene8	TraesCS4B02G309800	High expression abundance	synonymous variation	0.71	0.35	0.41	0.33	1.56	1.63	2.19	1.44	0.45	1.705	3.78889	0.000552678	gi|944088334|gb|KQK23686.1|//hypothetical protein BRADI_1g75390 [Brachypodium distachyon]
Gene9	TraesCS4B02G310000	High expression abundance	synonymous variation	2.95	2.45	2.61	2.55	5.99	7.3	5.32	4.74	2.64	5.8375	2.21117	0.00871116	gi|992169888|gb|KXG30288.1|//hypothetical protein SORBI_004G157900 [Sorghum bicolor];BAH92578.1//Os04g0300175 [Oryza sativa Japonica Group]
Gene10	TraesCS4B02G310500	Low expression abundance	-	0.21	0.22	0.13	0.29	0.72	0.55	0.53	0.66	0.2125	0.615	2.89412	0.000359983	gi|573931857|ref|XP_006651037.1|//PREDICTED: zinc finger CCCH domain-containing protein 48-like [Oryza brachyantha]
Gene11	TraesCS4B02G310600	High expression abundance	No variation	4.62	6.2	4.03	2.06	10.7	13.41	10.86	11.8	4.2275	11.6925	2.76582	0.000404722	gi|326512810|dbj|BAK03312.1|//predicted protein [Hordeum vulgare subsp. vulgare]
Gene12	TraesCS4B02G310800	High expression abundance	synonymous variation	2.55	3.41	2.96	2.12	7.97	9.58	8.66	6.55	2.76	8.19	2.96739	0.000233162	gi|326515390|dbj|BAK03608.1|//predicted protein [Hordeum vulgare subsp. vulgare]
Gene13	TraesCS4B02G311100	Low expression abundance	-	58.84	63.79	48.46	49.41	169.84	170.03	170.21	204.14	55.125	178.555	3.23909	1.13404e-05	gi|378830101|gb|AFC61176.1|//lethal leaf spot1 [Triticum aestivum]
Gene14	TraesCS4B02G311700	High expression abundance	synonymous variation	0.55	0.41	0.12	0.42	1.98	0.85	1.01	0.87	0.375	1.1775	3.14	0.0304111	XP_020163432.1//protein SHOOT GRAVITROPISM 6 isoform X1 [Aegilops tauschii subsp. tauschii]
Gene15	TraesCS4B02G311800	Low expression abundance	-	0.04	0.04	0.07	0.08	0.87	0.55	0.71	0.58	0.0575	0.6775	11.7826	0.00303402	gi|326487472|dbj|BAJ89720.1|//predicted protein [Hordeum vulgare subsp. vulgare]
Gene16	TraesCS4B02G312300	Low expression abundance	-	1.46	2.44	1.27	0.86	38.62	29.64	29.02	24.4	1.5075	30.42	20.1791	0.00211731	gi|475609045|gb|EMT27245.1|//Thromboxane-A synthase [Aegilops tauschii]
Gene17	TraesCS4B02G313700	High expression abundance	non-synonymous variation	0.43	0.51	0.5	0.65	1.77	1.65	1.51	1.13	0.5225	1.515	2.89952	0.000502414	gi|475465148|gb|EMT02174.1|//28 kDa ribonucleoprotein, chloroplastic [Aegilops tauschii]
Gene18	TraesCS4B02G313800	Low expression abundance	-	0.33	0	0	0	1.93	1.78	1.26	2.22	0.0825	1.7975	21.7879	0.00021968	gi|474362927|gb|EMS63334.1|//hypothetical protein TRIUR3_00507 [Triticum urartu]
Gene19	TraesCS4B02G314000	High expression abundance	non-synonymous variation	1.88	1.77	1.94	1.85	4.25	3.25	3.9	3.85	1.86	3.8125	2.04973	0.00210475	gi|475535470|gb|EMT08756.1|//Methyltransferase-like protein 1 [Aegilops tauschii]
Gene20	TraesCS4B02G314600	High expression abundance	non-synonymous variation	0.93	0.83	0.96	0.64	2.59	1.67	2.34	1.89	0.84	2.1225	2.52679	0.00115422	gi|475535472|gb|EMT08758.1|//Phosphoribosylamine--glycine ligase, chloroplastic [Aegilops tauschii]
Gene21	TraesCS4B02G315200	Low expression abundance	-	0.17	0.04	0	0.04	0.59	0.5	0.28	0.08	0.0625	0.3625	5.8	0.0469612	gi|357120738|ref|XP_003562082.1|//PREDICTED: uncharacterized protein LOC100837755 [Brachypodium distachyon]
Gene22	TraesCS4B02G315300	High expression abundance	non-synonymous variation	4.36	4.86	3.06	2.41	14.75	13.28	14.31	13.11	3.6725	13.8625	3.77468	6.15946e-06	gi|474011642|gb|EMS52542.1|//Mitogen-activated protein kinase kinase 1 [Triticum urartu]
Gene23	TraesCS4B02G315400	Low expression abundance	-	3.35	4.41	2.91	2.81	28.23	28.46	30.72	28.1	3.37	28.8775	8.56899	3.33829e-08	gi|326509041|dbj|BAJ86913.1|//predicted protein [Hordeum vulgare subsp. vulgare]
Gene24	TraesCS4B02G316300	High expression abundance	synonymous variation	12.55	12.2	10.95	9.06	63.3	44.01	47.05	47.86	11.19	50.555	4.51787	0.00227671	gi|475626920|gb|EMT33518.1|//hypothetical protein F775_27128 [Aegilops tauschii]
Gene25	TraesCS4B02G317300	High expression abundance	non-synonymous variation	2.63	2.41	1.99	2.36	6.16	4.67	4.49	5.48	2.3475	5.2	2.21512	0.000425793	gi|326524408|dbj|BAK00587.1|//predicted protein [Hordeum vulgare subsp. vulgare];XP_020160636.1//protein GDAP2 homolog [Aegilops tauschii subsp. tauschii]
Gene26	TraesCS4B02G317500	Low expression abundance	-	2.36	0.52	0	0.8	24.11	19.66	13.71	16.85	0.92	18.5825	20.1984	0.00304187	gi|475547627|gb|EMT10918.1|//hypothetical protein F775_06922 [Aegilops tauschii]
Gene27	TraesCS4B02G317700	High expression abundance	synonymous variation	0.07	0.39	0	0.47	0.86	1.09	0.96	1.88	0.2325	1.1975	5.15054	0.00990168	gi|326506296|dbj|BAJ86466.1|//predicted protein [Hordeum vulgare subsp. vulgare]
Gene28	TraesCS4B02G318300	High expression abundance	non-synonymous variation	1.73	1.4	0.63	0.51	2.58	2.7	2.2	1.99	1.0675	2.3675	2.2178	0.00859544	gi|326503102|dbj|BAJ99176.1|//predicted protein [Hordeum vulgare subsp. vulgare]
Gene29	TraesCS4B02G318800	High expression abundance	synonymous variation	9.19	13.07	7.86	4.77	48.66	55.4	40.59	66.25	8.7225	52.725	6.04471	0.000246924	gi|326521264|dbj|BAJ96835.1|//predicted protein [Hordeum vulgare subsp. vulgare]
Gene30	TraesCS4B02G318900	High expression abundance	No variation	5.46	4.68	3.94	6.49	16.69	13.32	14.28	19.77	5.1425	16.015	3.11424	0.00040221	gi|326511471|dbj|BAJ87749.1|//predicted protein [Hordeum vulgare subsp. vulgare]
Gene31	TraesCS4B02G319300	Low expression abundance	-	11.44	8.72	15.88	14.37	5.51	4.63	4.43	5.91	12.6025	5.12	0.406269	0.0157136	gi|326522749|dbj|BAJ88420.1|//predicted protein [Hordeum vulgare subsp. vulgare]
