# Supplementary material for: N6-methyladenosine RNA modification promotes viral genomic RNA stability and infection
Source: Nat Commun. 2022 Nov 2;13:6576. doi: 10.1038/s41467-022-34362-x (PMC9629889; doi:10.1038/s41467-022-34362-x)
Supplement: Supplementary file 4 — Supplementary Data 2 [file 41467_2022_34362_MOESM4_ESM.xlsx]

## Sheet: Supplementary Data 2
Supplementary Data 2 Non-synonymous mutation information of nine candidate genes in the associated population.
Gene ID	TraesCS4B02G307300.1	TraesCS4B02G307300.1	TraesCS4B02G307300.1	TraesCS4B02G307300.1	TraesCS4B02G307700.1	TraesCS4B02G307700.1	TraesCS4B02G307700.1	TraesCS4B02G309100.1	TraesCS4B02G309100.1	TraesCS4B02G309100.1	TraesCS4B02G309100.1	TraesCS4B02G313700.1	TraesCS4B02G313700.1	TraesCS4B02G313700.1	TraesCS4B02G313700.1	TraesCS4B02G313700.1	TraesCS4B02G313700.1	TraesCS4B02G313700.1	TraesCS4B02G313700.1	TraesCS4B02G313700.1	TraesCS4B02G313700.1	TraesCS4B02G314000.1	TraesCS4B02G314000.1	TraesCS4B02G314000.1	TraesCS4B02G314000.1	TraesCS4B02G314000.1	TraesCS4B02G314000.1	TraesCS4B02G314000.1	TraesCS4B02G314600.1	TraesCS4B02G314600.1	TraesCS4B02G314600.1	TraesCS4B02G315300.1	TraesCS4B02G315300.1	TraesCS4B02G315300.1	TraesCS4B02G315300.1	TraesCS4B02G317300.1	TraesCS4B02G317300.1	TraesCS4B02G317300.1	TraesCS4B02G318300.1	TraesCS4B02G318300.1	TraesCS4B02G318300.1
The location of a variation in the gene	c.-46+8G>C	c.111+6T>C	c.187A>C	c.209G>T	c.1685T>C	c.733-8delT	c.589A>C	c.146C>T	c.303_332delGAGCGCCGCGCGTCGTCGCAGA	c.459_488delCGCGCGTCGTCGAGAGAGAGCGC	c.1086G>C	c.1045G>C	c.1037C>A	c.1018C>T	c.1001G>A	c.926T>C	c.866A>G	c.863G>A	c.623C>G	c.443C>T	c.136A>G	c.1012A>G	c.689G>A	c.526G>C	c.208G>A	c.200A>T	c.176T>G	c.105G>C	c.1469T>C	c.464T>C	c.46G>T	c.1030G>A	c.944C>A	c.934C>A	c.72T>C	c.1354-8G>T	c.471G>A	c.412C>T	c.297C>G	c.764C>G	c.1001A>G
The location of a variation in protein	--	--	p.Lys63Gln	p.Arg70Leu	p.Val562Ala	-- | --	p.Met197Leu	p.Ala49Val	p.Glu102_Glu111del	p.Ala154_Pro163del	p.Leu362Phe	p.Ala349Pro	p.Ala346Asp	p.His340Tyr	p.Arg334Lys	p.Leu309Pro	p.Asp289Gly	p.Cys288Tyr	p.Ala208Gly	p.Pro148Leu	p.Ser46Gly	p.Asn338Asp	p.Arg230Lys	p.Asp176His	p.Asp70Asn	p.Tyr67Phe	p.Met59Arg	p.Arg35Ser	p.Val490Ala	p.Val155Ala	p.Ala16Ser	p.Val344Ile	p.Pro315His	p.Gln312Lys	p.Phe24Phe	-	p.Met157Ile	p.Pro138Ser	p.Asn99Lys	p.Ser255Cys	p.Asp334Gly
Reference allele	G	T	A	G	A	CA	T	C	CGTCGCAGAGAGCGCCGCGCGT	GCGTCGTCGAGAGAGAGCGCCGC	G	C	G	G	C	A	T	C	G	G	T	T	C	C	C	T	A	C	A	A	C	C	G	G	A	C	C	G	C	C	A
Variant alleles	C	C	C	T	G	C	G	T	C	G	C	G	T	A	T	G	C	T	C	A	C	C	T	G	T	A	C	G	G	G	A	T	T	T	G	A	T	A	G	G	G
Variation type	splice_region_variant&intron_variant	splice_region_variant&intron_variant	missense_variant	missense_variant	missense_variant | missense_variant	splice_region_variant&intron_variant | splice_region_variant&intron_variant	missense_variant | missense_variant	missense_variant	disruptive_inframe_deletion	disruptive_inframe_deletion	missense_variant	missense_variant	missense_variant	missense_variant	missense_variant	missense_variant	missense_variant	missense_variant	missense_variant	missense_variant	missense_variant	missense_variant	missense_variant	missense_variant	missense_variant	missense_variant	missense_variant	missense_variant	missense_variant	missense_variant	missense_variant	missense_variant | 3_prime_UTR_variant	missense_variant | 3_prime_UTR_variant	missense_variant | 3_prime_UTR_variant	splice_region_variant&synonymous_variant | splice_region_variant&synonymous_variant	splice_region_variant&intron_variant | intron_variant	missense_variant | missense_variant	missense_variant | missense_variant	missense_variant | missense_variant	missense_variant | missense_variant	missense_variant | missense_variant
Alleles/Wheat accessions	A1	A2	A3	A4	A5	A6	A7	A8	A9	A10	A11	A12	A13	A14	A15	A16	A17	A18	A19	A20	A21	A22	A23	A24	A25	A26	A27	A28	A29	A30	A31	A32	A33	A34	A35	A36	A37	A38	A39	A40	A41
Mij107	G	T	A	G	A	CA	T	C	CGTCGCAGAGAGCGCCGCGCGT	GCGTCGTCGAGAGAGAGCGCCGC	G	C	G	G	C	A	T	C	G	G	T	T	C	C	C	T	A	C	A	A	C	T	G	T	G	C	C	G	C	C	A
Mij108	G	T	A	G	A	CA	T	C	CGTCGCAGAGAGCGCCGCGCGT	GCGTCGTCGAGAGAGAGCGCCGC	G	C	G	G	C	A	T	C	G	G	T	T	C	C	C	T	A	C	A	A	C	T	T	T	A	C	C	G	C	C	A
Mij111	G	T	A	G	A	CA	T	C	CGTCGCAGAGAGCGCCGCGCGT	GCGTCGTCGAGAGAGAGCGCCGC	G	C	T	A	T	G	T	C	G	G	T	T	C	C	C	T	A	C	A	A	C	C	T	T	A	C	C	G	C	C	A
Mij112	G	T	A	G	A	CA	T	C	CGTCGCAGAGAGCGCCGCGCGT	GCGTCGTCGAGAGAGAGCGCCGC	G	C	G	G	C	A	T	C	G	G	T	T	C	C	C	T	A	C	A	A	C	T	T	T	G	C	C	G	C	C	A
Mij113	G	T	A	G	A	CA	T	C	CGTCGCAGAGAGCGCCGCGCGT	GCGTCGTCGAGAGAGAGCGCCGC	G	C	G	G	C	A	T	C	G	G	T	T	C	C	C	T	A	C	A	A	C	C	T	T	A	C	C	G	C	C	A
Mij115	G	T	A	G	A	CA	T	C	CGTCGCAGAGAGCGCCGCGCGT	GCGTCGTCGAGAGAGAGCGCCGC	G	C	G	G	C	G	T	C	G	A	C	C	C	C	C	T	C	C	G	G	C	C	T	T	A	A	T	A	G	G	A
Mij116	G	T	A	G	A	CA	T	C	CGTCGCAGAGAGCGCCGCGCGT	GCGTCGTCGAGAGAGAGCGCCGC	G	C	G	G	C	A	T	C	G	G	T	T	C	C	C	T	A	C	A	A	C	C	G	G	A	C	C	G	C	C	A
Mij117	G	T	A	G	A	CA	T	C	CGTCGCAGAGAGCGCCGCGCGT	GCGTCGTCGAGAGAGAGCGCCGC	G	C	G	G	C	A	T	C	G	G	T	T	C	C	C	T	A	C	A	A	C	T	T	T	G	C	C	G	C	C	A
Mij118	G	T	A	G	A	CA	T	C	CGTCGCAGAGAGCGCCGCGCGT	GCGTCGTCGAGAGAGAGCGCCGC	G	C	G	G	C	A	T	C	G	G	T	T	C	C	C	T	A	C	A	A	C	T	T	T	A	C	C	G	C	C	A
Mij119	G	T	A	G	A	CA	T	C	CGTCGCAGAGAGCGCCGCGCGT	GCGTCGTCGAGAGAGAGCGCCGC	G	C	G	G	C	A	T	C	G	G	T	T	C	C	C	T	A	C	A	A	C	C	G	G	A	C	C	G	C	C	A
Mij121	C	C	C	T	G	C	G	C	CGTCGCAGAGAGCGCCGCGCGT	G	C	C	G	G	T	G	T	C	G	A	C	T	T	C	T	A	C	G	G	A	A	T	T	T	G	C	C	G	C	C	G
Mij122	G	T	A	G	A	CA	T	C	CGTCGCAGAGAGCGCCGCGCGT	GCGTCGTCGAGAGAGAGCGCCGC	G	C	G	G	T	G	T	C	G	G	T	T	C	C	C	T	A	C	A	A	C	T	T	T	A	C	C	G	C	C	A
Mij124	G	T	A	G	A	CA	T	C	CGTCGCAGAGAGCGCCGCGCGT	GCGTCGTCGAGAGAGAGCGCCGC	G	C	G	G	C	A	T	C	G	G	T	T	C	C	C	T	A	C	A	A	C	C	T	T	G	C	C	G	C	C	A
Mij125	G	T	A	G	A	CA	T	C	CGTCGCAGAGAGCGCCGCGCGT	GCGTCGTCGAGAGAGAGCGCCGC	G	C	G	G	C	A	T	C	G	A	C	C	C	C	C	T	C	C	G	G	C	T	G	G	A	A	T	A	G	G	A
Mij126	C	C	C	T	G	C	G	C	CGTCGCAGAGAGCGCCGCGCGT	G	C	G	T	A	T	G	T	C	G	G	T	T	C	G	C	T	A	C	A	A	C	C	T	T	A	C	C	G	C	C	A
Mij127	G	T	A	G	A	CA	T	C	CGTCGCAGAGAGCGCCGCGCGT	GCGTCGTCGAGAGAGAGCGCCGC	G	C	G	G	T	G	C	T	G	G	T	T	C	C	C	T	A	C	A	A	C	T	T	T	A	C	C	G	C	C	A
Mij128	G	T	A	G	A	CA	T	C	CGTCGCAGAGAGCGCCGCGCGT	GCGTCGTCGAGAGAGAGCGCCGC	G	C	G	A	T	G	T	C	G	G	T	T	C	C	C	T	A	C	A	A	C	C	T	T	A	C	C	G	C	C	A
Mij129	G	T	A	G	A	CA	T	C	CGTCGCAGAGAGCGCCGCGCGT	GCGTCGTCGAGAGAGAGCGCCGC	G	G	T	A	T	G	T	C	G	A	C	C	C	C	C	T	C	C	G	G	C	T	T	T	A	A	T	A	G	G	A
Mij130	G	T	A	G	G	C	G	T	C	G	C	C	G	G	C	A	T	C	G	G	T	T	C	C	C	T	A	C	A	A	C	T	T	T	A	C	C	G	C	C	A
Mij131	G	T	A	G	A	CA	T	C	CGTCGCAGAGAGCGCCGCGCGT	GCGTCGTCGAGAGAGAGCGCCGC	G	C	G	G	C	A	T	C	G	G	T	T	C	C	C	T	A	C	A	A	C	T	T	T	A	C	C	G	C	C	A
Mij132	G	T	A	G	A	CA	T	C	CGTCGCAGAGAGCGCCGCGCGT	GCGTCGTCGAGAGAGAGCGCCGC	G	C	G	G	T	G	T	C	G	G	T	T	C	C	C	T	A	C	A	A	C	T	T	T	A	C	C	G	C	C	A
Mij133	G	T	A	G	A	CA	T	C	CGTCGCAGAGAGCGCCGCGCGT	GCGTCGTCGAGAGAGAGCGCCGC	G	C	G	G	C	A	T	C	G	G	T	T	C	C	C	T	A	C	A	A	C	C	G	G	A	C	C	G	C	C	A
Mij134	G	T	A	G	G	C	G	T	C	G	C	C	G	G	C	A	T	C	G	G	T	T	C	C	C	T	A	C	A	A	C	T	G	G	A	C	C	G	C	C	A
Mij135	G	T	A	G	A	CA	T	C	CGTCGCAGAGAGCGCCGCGCGT	GCGTCGTCGAGAGAGAGCGCCGC	G	G	T	A	T	G	T	C	G	G	T	T	C	C	C	T	A	C	A	A	C	T	T	T	G	C	C	G	C	C	A
Mij136	G	T	A	G	A	CA	T	C	CGTCGCAGAGAGCGCCGCGCGT	GCGTCGTCGAGAGAGAGCGCCGC	G	C	T	A	T	G	T	C	G	G	T	T	C	C	C	T	A	C	A	A	C	T	T	T	A	C	C	G	C	C	A
Mij138	G	T	A	G	A	CA	T	C	CGTCGCAGAGAGCGCCGCGCGT	GCGTCGTCGAGAGAGAGCGCCGC	G	C	T	A	T	G	T	C	G	A	C	C	C	C	C	T	C	C	G	G	C	C	T	T	A	A	T	A	G	G	A
Mij140	G	T	A	G	A	CA	T	C	CGTCGCAGAGAGCGCCGCGCGT	GCGTCGTCGAGAGAGAGCGCCGC	G	G	T	A	T	G	T	C	G	G	T	T	C	C	C	T	A	C	A	A	C	T	T	T	A	C	C	G	C	C	A
Mij142	G	T	A	G	A	CA	T	C	CGTCGCAGAGAGCGCCGCGCGT	GCGTCGTCGAGAGAGAGCGCCGC	G	C	G	G	C	A	T	C	G	G	T	T	C	C	C	T	A	C	A	A	C	T	T	T	A	C	C	G	C	C	A
Mij144	G	T	A	G	G	C	G	T	C	G	C	C	G	G	C	A	T	C	G	G	T	T	C	C	C	T	A	C	A	A	C	C	G	G	A	C	C	G	C	C	A
Mij145	G	T	A	G	G	C	G	T	C	G	C	C	G	A	T	G	T	C	G	G	T	T	C	C	C	T	A	C	A	A	C	C	T	T	A	C	C	G	C	C	A
Mij147	C	C	C	T	G	C	G	C	CGTCGCAGAGAGCGCCGCGCGT	G	C	C	G	G	C	A	T	C	G	A	C	T	T	C	T	A	C	G	G	A	A	T	T	T	G	C	C	G	C	C	G
Mij148	G	T	A	G	A	CA	T	C	CGTCGCAGAGAGCGCCGCGCGT	GCGTCGTCGAGAGAGAGCGCCGC	G	C	G	G	C	A	T	C	G	G	T	T	C	G	C	T	A	C	A	A	C	C	G	G	A	C	C	G	C	C	A
Mij149	G	T	A	G	A	CA	T	C	CGTCGCAGAGAGCGCCGCGCGT	GCGTCGTCGAGAGAGAGCGCCGC	G	G	T	A	T	G	T	C	G	G	T	T	C	C	C	T	A	C	A	A	C	C	G	T	A	C	C	G	C	C	A
Mij150	G	T	A	G	A	CA	T	C	CGTCGCAGAGAGCGCCGCGCGT	GCGTCGTCGAGAGAGAGCGCCGC	G	G	T	A	T	G	T	C	G	G	T	T	C	C	C	T	A	C	A	A	C	T	T	T	A	C	C	G	C	C	A
Mij151	C	C	C	T	G	C	G	C	CGTCGCAGAGAGCGCCGCGCGT	G	C	C	G	G	C	A	T	C	G	G	T	T	C	C	C	T	A	C	A	A	C	T	T	T	A	C	C	G	C	C	A
Mij152	G	T	A	G	A	CA	T	C	CGTCGCAGAGAGCGCCGCGCGT	GCGTCGTCGAGAGAGAGCGCCGC	G	C	T	G	T	A	T	C	G	G	T	T	C	C	C	T	A	C	A	A	C	T	T	T	A	C	C	G	C	C	A
Mij153	G	T	A	G	A	CA	T	C	CGTCGCAGAGAGCGCCGCGCGT	GCGTCGTCGAGAGAGAGCGCCGC	G	C	G	G	C	A	T	C	G	G	T	T	C	C	C	T	A	C	A	A	C	C	G	G	A	C	C	G	C	C	A
Mij154	G	T	A	G	A	CA	T	C	CGTCGCAGAGAGCGCCGCGCGT	GCGTCGTCGAGAGAGAGCGCCGC	G	C	G	G	C	A	T	C	G	G	T	T	C	C	C	T	A	C	A	A	C	C	T	T	A	C	C	G	C	C	A
Mij155	G	T	A	G	A	CA	T	C	CGTCGCAGAGAGCGCCGCGCGT	GCGTCGTCGAGAGAGAGCGCCGC	G	C	T	A	T	G	T	C	G	A	C	C	C	C	C	T	C	C	G	G	C	C	T	T	A	A	T	A	G	G	A
Mij156	G	T	A	G	A	CA	T	C	CGTCGCAGAGAGCGCCGCGCGT	GCGTCGTCGAGAGAGAGCGCCGC	G	C	G	G	C	A	T	C	C	G	T	T	C	C	C	T	A	C	A	A	C	T	T	T	G	C	C	G	C	C	A
Mij157	G	T	A	G	A	CA	T	C	CGTCGCAGAGAGCGCCGCGCGT	GCGTCGTCGAGAGAGAGCGCCGC	G	C	G	G	C	A	T	C	G	G	T	T	C	C	C	T	A	C	A	A	C	T	G	G	A	C	C	G	C	C	A
Mij159	G	T	A	G	A	CA	T	C	CGTCGCAGAGAGCGCCGCGCGT	GCGTCGTCGAGAGAGAGCGCCGC	G	C	G	G	C	A	T	C	G	G	T	T	C	C	C	T	A	C	A	A	C	C	T	T	A	C	C	G	C	C	A
Mij160	G	T	A	G	A	CA	T	C	CGTCGCAGAGAGCGCCGCGCGT	GCGTCGTCGAGAGAGAGCGCCGC	G	C	G	G	T	G	C	T	G	G	T	T	C	C	C	T	A	C	A	A	C	C	T	T	A	C	C	G	C	C	A
Mij162	G	T	A	G	G	C	G	T	C	G	C	C	G	G	C	A	T	C	G	G	T	T	C	G	C	T	A	C	A	A	C	T	G	G	A	C	C	G	C	C	A
Mij163	G	T	A	G	A	CA	T	C	CGTCGCAGAGAGCGCCGCGCGT	GCGTCGTCGAGAGAGAGCGCCGC	G	C	G	G	C	A	T	C	G	G	T	T	C	C	C	T	A	C	A	A	C	C	T	T	A	C	C	G	C	C	A
Mij164	G	T	A	G	A	C	T	C	CGTCGCAGAGAGCGCCGCGCGT	GCGTCGTCGAGAGAGAGCGCCGC	G	C	T	A	T	G	C	T	G	G	T	T	C	C	C	T	A	C	A	A	C	T	T	T	A	C	C	G	C	C	A
Mij166	G	T	A	G	A	CA	T	C	CGTCGCAGAGAGCGCCGCGCGT	GCGTCGTCGAGAGAGAGCGCCGC	G	G	T	A	T	G	T	C	G	G	T	T	C	G	C	T	A	C	A	A	C	C	T	T	A	C	C	G	C	C	A
Mij167	C	C	C	T	G	C	G	C	CGTCGCAGAGAGCGCCGCGCGT	G	C	C	G	G	C	A	T	C	G	A	C	T	T	C	T	A	C	G	G	A	A	T	T	T	G	C	C	G	C	C	G
Mij168	G	T	A	G	A	CA	T	C	CGTCGCAGAGAGCGCCGCGCGT	GCGTCGTCGAGAGAGAGCGCCGC	G	C	G	G	C	A	T	C	G	A	C	C	C	C	C	T	C	C	G	G	C	T	T	T	A	A	T	A	G	G	A
Mij169	G	T	A	G	A	CA	T	C	CGTCGCAGAGAGCGCCGCGCGT	GCGTCGTCGAGAGAGAGCGCCGC	G	C	G	G	T	G	T	C	G	A	C	C	C	C	C	T	C	C	G	G	C	T	T	T	A	A	T	A	G	G	A
Mij170	G	T	A	G	A	CA	T	C	CGTCGCAGAGAGCGCCGCGCGT	GCGTCGTCGAGAGAGAGCGCCGC	G	G	G	A	T	A	T	C	G	G	T	T	C	C	C	T	A	C	A	A	C	C	G	T	A	C	C	G	C	C	A
Mij171	C	C	C	T	G	C	G	C	CGTCGCAGAGAGCGCCGCGCGT	G	C	C	G	G	C	A	T	C	G	A	C	T	T	C	T	A	C	G	G	A	A	T	T	T	G	C	C	G	C	C	G
Mij172	G	T	A	G	A	CA	T	C	CGTCGCAGAGAGCGCCGCGCGT	GCGTCGTCGAGAGAGAGCGCCGC	G	C	T	A	T	G	T	C	G	G	T	T	C	C	C	T	A	C	A	A	C	C	G	G	A	C	C	G	C	C	A
Mij173	G	T	A	G	G	C	G	T	C	G	C	C	G	G	C	A	T	C	G	G	T	T	C	G	C	T	A	C	A	A	C	T	T	T	A	C	C	G	C	C	A
Mij174	G	T	A	G	A	CA	T	C	CGTCGCAGAGAGCGCCGCGCGT	GCGTCGTCGAGAGAGAGCGCCGC	G	C	G	G	C	A	T	C	G	G	T	T	C	C	C	T	A	C	A	A	C	T	G	G	G	C	C	G	C	C	A
Mij177	G	T	A	G	A	CA	T	C	CGTCGCAGAGAGCGCCGCGCGT	GCGTCGTCGAGAGAGAGCGCCGC	G	G	T	A	T	G	T	C	G	G	T	T	C	C	C	T	A	C	A	A	C	C	G	T	A	C	C	G	C	C	A
Mij179	G	T	A	G	A	CA	T	C	CGTCGCAGAGAGCGCCGCGCGT	GCGTCGTCGAGAGAGAGCGCCGC	G	G	T	A	T	G	T	C	G	A	C	C	C	C	C	T	C	C	G	G	C	C	G	G	A	A	T	A	G	G	A
Mij180	G	T	A	G	A	CA	T	C	CGTCGCAGAGAGCGCCGCGCGT	GCGTCGTCGAGAGAGAGCGCCGC	G	G	T	A	T	G	T	C	G	G	T	T	C	C	C	T	A	C	A	A	C	C	T	T	A	C	C	G	C	C	A
Mij181	G	T	A	G	A	CA	T	C	CGTCGCAGAGAGCGCCGCGCGT	GCGTCGTCGAGAGAGAGCGCCGC	G	C	G	G	C	G	T	C	G	G	T	T	C	C	C	T	A	C	A	A	C	C	T	T	A	C	C	G	C	C	A
Mij182	G	T	A	G	A	CA	T	C	CGTCGCAGAGAGCGCCGCGCGT	GCGTCGTCGAGAGAGAGCGCCGC	G	C	G	A	T	G	T	C	G	G	T	T	C	C	C	T	A	C	A	A	C	C	T	T	A	C	C	G	C	C	A
Mij183	G	T	A	G	A	CA	T	C	CGTCGCAGAGAGCGCCGCGCGT	GCGTCGTCGAGAGAGAGCGCCGC	G	C	G	G	C	A	T	C	G	G	T	T	C	C	C	T	A	C	A	A	C	T	T	T	G	C	C	G	C	C	A
Mij184	G	T	A	G	A	CA	T	C	CGTCGCAGAGAGCGCCGCGCGT	GCGTCGTCGAGAGAGAGCGCCGC	G	C	G	G	C	A	T	C	G	G	T	T	C	G	C	T	A	C	A	A	C	T	T	T	G	C	C	G	C	C	A
Mij185	G	T	A	G	A	CA	T	C	CGTCGCAGAGAGCGCCGCGCGT	GCGTCGTCGAGAGAGAGCGCCGC	G	G	T	A	T	G	T	C	G	G	T	T	C	C	C	T	A	C	A	A	C	C	T	T	A	C	C	G	C	C	A
Mij186	G	T	A	G	A	CA	T	C	CGTCGCAGAGAGCGCCGCGCGT	GCGTCGTCGAGAGAGAGCGCCGC	G	C	G	G	C	A	T	C	G	G	T	T	C	C	C	T	A	C	A	A	C	C	T	T	A	C	C	G	C	C	A
Mij187	G	T	A	G	A	CA	T	C	CGTCGCAGAGAGCGCCGCGCGT	GCGTCGTCGAGAGAGAGCGCCGC	G	C	G	G	C	A	T	C	G	G	T	T	C	C	C	T	A	C	A	A	C	T	T	T	A	C	C	G	C	C	A
Mij188	G	T	A	G	A	CA	T	C	CGTCGCAGAGAGCGCCGCGCGT	GCGTCGTCGAGAGAGAGCGCCGC	G	C	G	G	C	A	T	C	G	G	T	T	C	C	C	T	A	C	A	A	C	C	T	T	A	C	C	G	C	C	A
Mij189	G	T	A	G	A	CA	T	C	CGTCGCAGAGAGCGCCGCGCGT	GCGTCGTCGAGAGAGAGCGCCGC	G	G	T	A	T	G	T	C	G	G	T	T	C	G	C	T	A	C	A	A	C	C	G	T	A	C	C	G	C	C	A
Mij190	G	T	A	G	A	CA	T	C	CGTCGCAGAGAGCGCCGCGCGT	GCGTCGTCGAGAGAGAGCGCCGC	G	G	T	A	T	G	T	C	G	G	T	T	C	C	C	T	A	C	A	A	C	T	T	T	A	C	C	G	C	C	A
Mij191	G	T	A	G	A	CA	T	C	CGTCGCAGAGAGCGCCGCGCGT	GCGTCGTCGAGAGAGAGCGCCGC	G	C	G	G	C	A	T	C	G	G	T	T	C	C	C	T	A	C	A	A	C	T	T	T	A	C	C	G	C	C	A
Mij192	G	T	A	G	A	CA	T	C	CGTCGCAGAGAGCGCCGCGCGT	GCGTCGTCGAGAGAGAGCGCCGC	G	G	T	A	T	G	T	C	G	A	C	C	C	C	C	T	C	C	G	G	C	C	G	G	A	A	T	A	G	G	A
Mij195	G	T	A	G	A	CA	T	C	CGTCGCAGAGAGCGCCGCGCGT	GCGTCGTCGAGAGAGAGCGCCGC	G	C	G	G	C	A	T	C	G	A	C	C	C	C	C	T	C	C	G	G	C	C	T	G	A	A	T	A	G	G	A
Mij196	G	T	A	G	A	CA	T	C	CGTCGCAGAGAGCGCCGCGCGT	GCGTCGTCGAGAGAGAGCGCCGC	G	C	T	A	T	G	T	C	G	G	T	T	C	C	C	T	A	C	A	A	C	T	G	G	G	C	C	G	C	C	A
Mij197	G	T	A	G	A	CA	T	C	CGTCGCAGAGAGCGCCGCGCGT	GCGTCGTCGAGAGAGAGCGCCGC	G	G	T	A	T	G	T	C	C	G	T	T	C	G	C	T	A	C	A	A	C	T	T	T	G	C	C	G	C	C	A
Mij198	C	C	C	T	G	C	G	C	CGTCGCAGAGAGCGCCGCGCGT	G	C	C	G	A	T	G	T	C	G	A	C	T	T	C	T	A	C	G	G	A	A	T	T	T	G	C	C	G	C	C	G
Mij199	G	T	A	G	A	CA	T	C	CGTCGCAGAGAGCGCCGCGCGT	GCGTCGTCGAGAGAGAGCGCCGC	G	C	G	G	C	A	T	C	G	G	T	T	C	C	C	T	A	C	A	A	C	T	T	T	A	C	C	G	C	C	A
Mij200	G	T	A	G	A	CA	T	C	CGTCGCAGAGAGCGCCGCGCGT	GCGTCGTCGAGAGAGAGCGCCGC	G	C	G	G	C	A	T	C	G	G	T	T	C	C	C	T	A	C	A	A	C	C	T	T	A	C	C	G	C	C	A
Mij201	C	C	C	T	G	C	G	C	CGTCGCAGAGAGCGCCGCGCGT	GCGTCGTCGAGAGAGAGCGCCGC	C	C	G	G	C	A	T	C	G	A	C	T	T	G	T	A	C	G	G	A	A	T	G	T	G	C	C	G	C	C	G
Mij202	G	T	A	G	A	CA	T	C	CGTCGCAGAGAGCGCCGCGCGT	GCGTCGTCGAGAGAGAGCGCCGC	G	G	T	A	T	G	T	C	G	G	T	T	C	C	C	T	A	C	A	A	C	C	T	T	A	C	C	G	C	C	A
Mij203	G	T	A	G	A	CA	T	C	CGTCGCAGAGAGCGCCGCGCGT	GCGTCGTCGAGAGAGAGCGCCGC	G	G	T	A	T	G	T	C	G	G	T	T	C	C	C	T	A	C	A	A	C	C	T	T	A	C	C	G	C	C	A
Mij204	G	T	A	G	A	CA	T	C	CGTCGCAGAGAGCGCCGCGCGT	GCGTCGTCGAGAGAGAGCGCCGC	G	C	T	A	T	G	T	C	G	A	C	C	C	C	C	T	C	C	G	G	C	T	T	T	A	A	T	A	G	G	A
Mij205	G	T	A	G	A	CA	T	C	CGTCGCAGAGAGCGCCGCGCGT	GCGTCGTCGAGAGAGAGCGCCGC	G	C	G	G	C	A	T	C	C	G	T	T	C	C	C	T	A	C	A	A	C	C	T	T	G	C	C	G	C	C	A
Mij206	G	T	A	G	A	CA	T	C	CGTCGCAGAGAGCGCCGCGCGT	GCGTCGTCGAGAGAGAGCGCCGC	G	C	T	A	T	G	T	C	G	G	T	T	C	C	C	T	A	C	A	A	C	T	T	T	A	C	C	G	C	C	A
Mij207	G	T	A	G	A	CA	T	C	CGTCGCAGAGAGCGCCGCGCGT	GCGTCGTCGAGAGAGAGCGCCGC	G	C	G	G	C	A	T	C	G	G	T	T	C	C	C	T	A	C	A	A	C	C	T	T	A	C	C	G	C	C	A
Mij208	G	T	A	G	A	CA	T	C	CGTCGCAGAGAGCGCCGCGCGT	GCGTCGTCGAGAGAGAGCGCCGC	G	C	G	G	C	A	T	C	G	G	T	T	C	C	C	T	A	C	A	A	C	C	T	T	A	C	C	G	C	C	A
Mij209	G	T	A	G	A	CA	T	C	CGTCGCAGAGAGCGCCGCGCGT	GCGTCGTCGAGAGAGAGCGCCGC	G	C	G	A	T	G	T	C	C	G	T	T	C	C	C	T	A	C	A	A	C	T	T	T	A	C	C	G	C	C	A
Mij210	G	T	A	G	A	CA	T	C	CGTCGCAGAGAGCGCCGCGCGT	GCGTCGTCGAGAGAGAGCGCCGC	G	C	T	A	T	G	T	C	G	G	T	T	C	C	C	T	A	C	A	A	C	T	T	T	G	C	C	G	C	C	A
Mij211	G	T	A	G	A	CA	T	C	CGTCGCAGAGAGCGCCGCGCGT	GCGTCGTCGAGAGAGAGCGCCGC	G	C	G	G	C	A	T	C	G	A	C	C	C	C	C	T	C	C	G	G	C	C	G	G	A	A	T	A	G	G	A
Mij212	G	T	A	G	A	CA	T	C	CGTCGCAGAGAGCGCCGCGCGT	GCGTCGTCGAGAGAGAGCGCCGC	G	G	T	A	T	G	T	C	G	G	T	T	C	C	C	T	A	C	A	A	C	T	G	G	A	C	C	G	C	C	A
Mij213	G	T	A	G	A	CA	T	C	CGTCGCAGAGAGCGCCGCGCGT	GCGTCGTCGAGAGAGAGCGCCGC	G	C	G	G	C	G	T	C	G	G	T	T	C	C	C	T	A	C	A	A	C	T	T	T	A	C	C	G	C	C	A
Mij215	G	T	A	G	A	CA	T	C	CGTCGCAGAGAGCGCCGCGCGT	GCGTCGTCGAGAGAGAGCGCCGC	G	C	G	G	C	A	T	C	G	G	T	T	C	G	C	T	A	C	A	A	C	T	T	T	A	C	C	G	C	C	A
Mij216	G	T	A	G	A	CA	T	C	CGTCGCAGAGAGCGCCGCGCGT	GCGTCGTCGAGAGAGAGCGCCGC	G	C	G	G	C	A	T	C	G	G	T	T	C	G	C	T	A	C	A	A	C	T	T	T	A	C	C	G	C	C	A
Mij217	G	T	A	G	A	CA	T	C	CGTCGCAGAGAGCGCCGCGCGT	GCGTCGTCGAGAGAGAGCGCCGC	G	G	T	A	T	G	T	C	G	G	T	T	C	C	C	T	A	C	A	A	C	T	T	T	A	C	C	G	C	C	A
Mij218	G	T	A	G	A	CA	T	C	CGTCGCAGAGAGCGCCGCGCGT	GCGTCGTCGAGAGAGAGCGCCGC	G	G	T	A	T	G	T	C	G	G	T	T	C	C	C	T	A	C	A	A	C	T	T	T	A	C	C	G	C	C	A
Mij219	G	T	A	G	A	CA	T	C	CGTCGCAGAGAGCGCCGCGCGT	GCGTCGTCGAGAGAGAGCGCCGC	G	C	G	G	C	G	T	C	G	G	T	T	C	C	C	T	A	C	A	A	C	T	T	T	A	C	C	G	C	C	A
Mij221	G	T	A	G	A	CA	T	C	CGTCGCAGAGAGCGCCGCGCGT	GCGTCGTCGAGAGAGAGCGCCGC	G	C	G	G	C	A	T	C	G	G	T	T	C	C	C	T	A	C	A	A	C	T	T	T	A	C	C	G	C	C	A
Mij222	G	T	A	G	A	CA	T	C	CGTCGCAGAGAGCGCCGCGCGT	GCGTCGTCGAGAGAGAGCGCCGC	G	C	G	A	T	G	T	C	G	G	T	T	C	C	C	T	A	C	A	A	C	T	T	T	A	C	C	G	C	C	A
Mij223	G	T	A	G	A	CA	T	C	CGTCGCAGAGAGCGCCGCGCGT	GCGTCGTCGAGAGAGAGCGCCGC	G	C	G	A	T	G	T	C	G	G	T	T	C	C	C	T	A	C	A	A	C	C	T	T	G	C	C	G	C	C	A
Mij224	G	T	A	G	A	CA	T	C	CGTCGCAGAGAGCGCCGCGCGT	GCGTCGTCGAGAGAGAGCGCCGC	G	G	T	A	T	G	T	C	G	G	T	T	C	C	C	T	A	C	A	A	C	T	T	T	A	C	C	G	C	C	A
Mij225	G	T	A	G	A	CA	T	C	CGTCGCAGAGAGCGCCGCGCGT	GCGTCGTCGAGAGAGAGCGCCGC	G	C	G	G	C	A	T	C	G	G	T	T	C	C	C	T	A	C	A	A	C	C	T	T	G	C	C	G	C	C	A
Mij226	G	T	A	G	A	CA	T	C	CGTCGCAGAGAGCGCCGCGCGT	GCGTCGTCGAGAGAGAGCGCCGC	G	C	G	G	C	A	T	C	G	G	T	T	C	C	C	T	A	C	A	A	C	T	T	T	A	C	C	G	C	C	A
Mij228	G	T	A	G	A	CA	T	C	CGTCGCAGAGAGCGCCGCGCGT	GCGTCGTCGAGAGAGAGCGCCGC	G	C	G	G	C	A	T	C	G	G	T	T	C	C	C	T	A	C	A	A	C	T	T	T	A	C	C	G	C	C	A
Mij229	G	T	A	G	A	CA	T	C	CGTCGCAGAGAGCGCCGCGCGT	GCGTCGTCGAGAGAGAGCGCCGC	G	C	G	G	C	A	T	C	G	G	T	T	C	C	C	T	A	C	A	A	C	T	T	T	G	C	C	G	C	C	A
Mij230	G	T	A	G	A	CA	T	C	CGTCGCAGAGAGCGCCGCGCGT	GCGTCGTCGAGAGAGAGCGCCGC	G	G	T	A	T	G	T	C	G	A	C	C	C	G	C	T	C	C	G	G	C	C	T	T	A	A	T	A	G	G	A
Mij231	G	T	A	G	A	CA	T	C	CGTCGCAGAGAGCGCCGCGCGT	GCGTCGTCGAGAGAGAGCGCCGC	G	C	G	G	C	A	T	C	G	G	T	T	C	C	C	T	A	C	A	A	C	T	G	T	A	C	C	G	C	C	A
Mij232	G	T	A	G	A	CA	T	C	CGTCGCAGAGAGCGCCGCGCGT	GCGTCGTCGAGAGAGAGCGCCGC	G	G	T	A	T	G	T	C	G	A	C	C	C	G	C	T	C	C	G	G	C	T	T	T	A	A	T	A	G	G	A
Mij233	G	T	A	G	A	CA	T	C	CGTCGCAGAGAGCGCCGCGCGT	GCGTCGTCGAGAGAGAGCGCCGC	G	G	T	A	T	G	T	C	G	G	T	T	C	G	C	T	A	C	A	A	C	T	T	T	A	C	C	G	C	C	A
Mij234	G	T	A	G	A	CA	T	C	CGTCGCAGAGAGCGCCGCGCGT	GCGTCGTCGAGAGAGAGCGCCGC	G	C	G	A	T	G	T	C	G	G	T	T	C	C	C	T	A	C	A	A	C	T	T	T	A	C	C	G	C	C	A
Mij235	G	T	A	G	A	CA	T	C	CGTCGCAGAGAGCGCCGCGCGT	GCGTCGTCGAGAGAGAGCGCCGC	G	C	G	G	C	A	T	C	G	G	T	T	C	C	C	T	A	C	A	A	C	T	T	T	A	C	C	G	C	C	A
Mij236	C	C	C	T	G	C	G	C	CGTCGCAGAGAGCGCCGCGCGT	GCGTCGTCGAGAGAGAGCGCCGC	C	C	G	G	C	A	T	C	G	A	C	T	T	C	T	A	C	G	G	A	A	T	T	T	G	C	C	G	C	C	G
Mij237	G	T	A	G	A	CA	T	C	CGTCGCAGAGAGCGCCGCGCGT	GCGTCGTCGAGAGAGAGCGCCGC	G	C	T	A	T	G	T	C	G	G	T	T	C	C	C	T	A	C	A	A	C	T	T	T	A	C	C	G	C	C	A
Mij240	G	T	A	G	A	CA	T	C	CGTCGCAGAGAGCGCCGCGCGT	GCGTCGTCGAGAGAGAGCGCCGC	G	C	G	G	C	A	T	C	G	G	T	T	C	C	C	T	A	C	A	A	C	C	T	T	A	C	C	G	C	C	A
Mij241	G	T	A	G	A	CA	T	C	CGTCGCAGAGAGCGCCGCGCGT	GCGTCGTCGAGAGAGAGCGCCGC	G	C	G	G	C	G	T	C	G	A	C	C	C	C	C	T	C	C	G	G	C	C	T	T	A	A	T	A	G	G	A
Mij242	G	T	A	G	A	CA	T	C	CGTCGCAGAGAGCGCCGCGCGT	GCGTCGTCGAGAGAGAGCGCCGC	G	C	G	G	C	A	T	C	G	G	T	T	C	C	C	T	A	C	A	A	C	T	T	T	G	C	C	G	C	C	A
Mij243	G	T	A	G	A	CA	T	C	CGTCGCAGAGAGCGCCGCGCGT	GCGTCGTCGAGAGAGAGCGCCGC	G	C	G	G	C	A	T	C	G	G	T	T	C	C	C	T	A	C	A	A	C	T	T	T	A	C	C	G	C	C	A
Mij244	C	C	C	T	G	C	G	C	CGTCGCAGAGAGCGCCGCGCGT	G	C	C	G	G	C	A	T	C	G	A	C	T	T	C	T	A	C	G	G	A	A	C	T	T	G	C	C	G	C	C	G
Mij245	C	C	C	T	G	C	G	T	C	G	C	C	G	G	C	A	T	C	G	A	C	C	C	G	C	T	C	C	G	G	C	T	G	T	A	A	T	A	G	G	A
Mij246	G	T	A	G	A	CA	T	C	CGTCGCAGAGAGCGCCGCGCGT	GCGTCGTCGAGAGAGAGCGCCGC	G	C	G	G	C	A	T	C	G	G	T	T	C	C	C	T	A	C	A	A	C	T	T	T	A	C	C	G	C	C	A
Mij247	G	T	A	G	A	CA	T	C	CGTCGCAGAGAGCGCCGCGCGT	GCGTCGTCGAGAGAGAGCGCCGC	G	C	T	A	T	G	T	C	G	G	T	T	C	C	C	T	A	C	A	A	C	C	T	T	A	C	C	G	C	C	A
Mij248	G	T	A	G	A	CA	T	C	CGTCGCAGAGAGCGCCGCGCGT	GCGTCGTCGAGAGAGAGCGCCGC	G	C	G	G	C	A	T	C	G	G	T	T	C	C	C	T	A	C	A	A	C	T	T	T	A	C	C	G	C	C	A
Mij249	G	T	A	G	A	CA	T	C	CGTCGCAGAGAGCGCCGCGCGT	GCGTCGTCGAGAGAGAGCGCCGC	G	C	G	A	T	G	T	C	G	A	C	C	C	C	C	T	C	C	G	G	C	T	T	T	A	A	T	A	G	G	A
Mij250	G	T	A	G	A	CA	T	C	CGTCGCAGAGAGCGCCGCGCGT	GCGTCGTCGAGAGAGAGCGCCGC	G	C	G	G	C	A	T	C	G	G	T	T	C	C	C	T	A	C	A	A	C	C	T	T	A	C	C	G	C	C	A
Mij251	G	T	A	G	A	CA	T	C	CGTCGCAGAGAGCGCCGCGCGT	GCGTCGTCGAGAGAGAGCGCCGC	G	C	G	G	C	A	T	C	G	G	T	T	C	G	C	T	A	C	A	A	C	C	T	T	A	C	C	G	C	C	A
Mij252	G	T	A	G	A	CA	T	C	CGTCGCAGAGAGCGCCGCGCGT	GCGTCGTCGAGAGAGAGCGCCGC	G	C	G	A	T	G	T	C	G	A	C	C	C	G	C	T	C	C	G	G	C	C	T	T	A	A	T	A	G	G	A
Mij253	C	C	C	T	G	C	G	C	CGTCGCAGAGAGCGCCGCGCGT	G	C	G	T	A	T	G	T	C	G	A	C	T	T	C	T	A	C	G	G	A	A	T	T	T	G	C	C	G	C	C	G
Mij254	G	T	A	G	A	C	T	C	CGTCGCAGAGAGCGCCGCGCGT	GCGTCGTCGAGAGAGAGCGCCGC	G	C	T	A	T	G	T	C	G	G	T	T	C	C	C	T	A	C	A	A	C	T	T	T	A	C	C	G	C	C	A
Mij255	G	T	A	G	A	CA	T	C	CGTCGCAGAGAGCGCCGCGCGT	GCGTCGTCGAGAGAGAGCGCCGC	G	C	G	G	C	A	T	C	G	G	T	T	C	C	C	T	A	C	A	A	C	T	T	T	A	C	C	G	C	C	A
Mij256	G	T	A	G	A	CA	T	C	CGTCGCAGAGAGCGCCGCGCGT	GCGTCGTCGAGAGAGAGCGCCGC	G	C	G	G	T	G	T	C	C	G	T	T	C	C	C	T	A	C	A	A	C	C	T	T	A	C	C	G	C	C	A
Mij257	G	T	A	G	A	CA	T	C	CGTCGCAGAGAGCGCCGCGCGT	GCGTCGTCGAGAGAGAGCGCCGC	G	C	G	A	T	G	T	C	G	G	T	T	C	C	C	T	A	C	A	A	C	C	T	T	A	C	C	G	C	C	A
Mij258	G	T	A	G	A	CA	T	C	CGTCGCAGAGAGCGCCGCGCGT	GCGTCGTCGAGAGAGAGCGCCGC	G	G	T	A	T	G	T	C	G	G	T	T	C	G	C	T	A	C	A	A	C	T	T	T	G	C	C	G	C	C	A
Mij259	G	T	A	G	A	CA	T	C	CGTCGCAGAGAGCGCCGCGCGT	GCGTCGTCGAGAGAGAGCGCCGC	G	C	T	A	T	G	T	C	G	A	C	C	C	C	C	T	C	C	G	G	C	C	G	G	A	A	T	A	G	G	A
Mij260	G	T	A	G	A	CA	T	C	CGTCGCAGAGAGCGCCGCGCGT	GCGTCGTCGAGAGAGAGCGCCGC	G	C	G	G	C	A	T	C	G	G	T	T	C	C	C	T	A	C	A	A	C	T	T	T	A	C	C	G	C	C	A
Mij261	G	T	A	G	G	C	G	T	CGTCGCAGAGAGCGCCGCGCGT	G	C	C	G	G	C	A	T	C	G	G	T	T	C	C	C	T	A	C	A	A	C	C	T	T	A	C	C	G	C	C	A
Mij262	G	T	A	G	A	CA	T	C	CGTCGCAGAGAGCGCCGCGCGT	GCGTCGTCGAGAGAGAGCGCCGC	G	C	G	A	T	G	T	C	G	G	T	T	C	C	C	T	A	C	A	A	C	T	T	T	A	C	C	G	C	C	A
Mij263	G	T	A	G	A	CA	T	C	CGTCGCAGAGAGCGCCGCGCGT	GCGTCGTCGAGAGAGAGCGCCGC	G	C	G	G	C	A	T	C	G	G	T	T	C	C	C	T	A	C	A	A	C	T	T	T	A	C	C	G	C	C	A
Mij264	G	T	A	G	A	CA	T	C	CGTCGCAGAGAGCGCCGCGCGT	GCGTCGTCGAGAGAGAGCGCCGC	G	C	G	A	T	G	T	C	G	G	T	T	C	C	C	T	A	C	A	A	C	C	T	T	A	C	C	G	C	C	A
Mij265	G	T	A	G	A	CA	T	C	CGTCGCAGAGAGCGCCGCGCGT	GCGTCGTCGAGAGAGAGCGCCGC	G	C	T	A	T	G	T	C	G	G	T	T	C	C	C	T	A	C	A	A	C	T	T	T	A	C	C	G	C	C	A
Mij267	G	T	A	G	A	CA	T	C	CGTCGCAGAGAGCGCCGCGCGT	GCGTCGTCGAGAGAGAGCGCCGC	G	C	G	G	C	A	T	C	G	G	T	T	C	C	C	T	A	C	A	A	C	T	T	T	A	C	C	G	C	C	A
Mij268	G	T	A	G	A	CA	T	C	CGTCGCAGAGAGCGCCGCGCGT	GCGTCGTCGAGAGAGAGCGCCGC	G	C	G	G	C	A	T	C	G	A	C	C	C	C	C	T	C	C	G	G	C	T	T	T	A	A	T	A	G	G	A
Mij269	G	T	A	G	A	CA	T	C	CGTCGCAGAGAGCGCCGCGCGT	GCGTCGTCGAGAGAGAGCGCCGC	G	C	G	A	T	G	T	C	G	G	T	T	C	C	C	T	A	C	A	A	C	T	T	T	G	C	C	G	C	C	A
Mij270	G	T	A	G	A	CA	T	C	CGTCGCAGAGAGCGCCGCGCGT	GCGTCGTCGAGAGAGAGCGCCGC	G	C	T	A	T	G	T	C	G	A	C	C	C	C	C	T	C	C	G	G	C	T	T	T	A	A	T	A	G	G	A
Mij271	G	T	A	G	A	CA	T	C	CGTCGCAGAGAGCGCCGCGCGT	GCGTCGTCGAGAGAGAGCGCCGC	G	C	G	G	C	A	T	C	G	G	T	T	C	C	C	T	A	C	A	A	C	T	T	T	A	C	C	G	C	C	A
Mij272	C	C	C	T	G	C	G	T	C	G	C	C	G	G	C	A	T	C	G	A	C	C	C	G	C	T	C	C	G	G	C	C	G	G	A	A	T	A	G	G	A
Mij273	G	T	A	G	A	CA	T	C	CGTCGCAGAGAGCGCCGCGCGT	GCGTCGTCGAGAGAGAGCGCCGC	G	C	G	G	C	A	T	C	G	G	T	T	C	C	C	T	A	C	A	A	C	T	T	T	A	C	C	G	C	C	A
Mij274	G	T	A	G	A	CA	T	C	CGTCGCAGAGAGCGCCGCGCGT	GCGTCGTCGAGAGAGAGCGCCGC	G	G	T	A	T	G	T	C	G	A	C	C	C	C	C	T	C	C	G	G	C	C	G	G	A	A	T	A	G	G	A
Mij275	G	T	A	G	A	CA	T	C	CGTCGCAGAGAGCGCCGCGCGT	GCGTCGTCGAGAGAGAGCGCCGC	G	C	G	G	C	A	T	C	G	G	T	T	C	C	C	T	A	C	A	A	C	T	T	T	G	C	C	G	C	C	A
Mij276	G	T	A	G	A	CA	T	C	CGTCGCAGAGAGCGCCGCGCGT	GCGTCGTCGAGAGAGAGCGCCGC	G	C	G	G	C	A	T	C	G	A	C	C	C	C	C	T	C	C	G	G	C	T	T	T	A	A	T	A	G	G	A
Mij277	G	T	A	G	A	CA	T	C	CGTCGCAGAGAGCGCCGCGCGT	GCGTCGTCGAGAGAGAGCGCCGC	G	G	T	A	T	G	T	C	G	G	T	T	C	C	C	T	A	C	A	A	C	T	T	G	A	C	C	G	C	C	A
Mij278	G	T	A	G	A	C	T	C	CGTCGCAGAGAGCGCCGCGCGT	GCGTCGTCGAGAGAGAGCGCCGC	G	C	G	G	C	A	T	C	G	A	C	C	C	C	C	T	C	C	G	G	C	T	T	T	A	A	T	A	G	G	A
Mij279	G	T	A	G	A	CA	T	C	CGTCGCAGAGAGCGCCGCGCGT	GCGTCGTCGAGAGAGAGCGCCGC	G	C	G	G	C	A	T	C	G	A	C	C	C	C	C	T	C	C	G	G	C	T	T	T	A	A	T	A	G	G	A
Mij281	G	T	A	G	A	C	T	C	CGTCGCAGAGAGCGCCGCGCGT	GCGTCGTCGAGAGAGAGCGCCGC	G	C	G	G	T	G	C	T	G	G	T	T	C	C	C	T	A	C	A	A	C	T	T	T	A	C	C	G	C	C	A
Mij282	G	T	A	G	A	CA	T	C	CGTCGCAGAGAGCGCCGCGCGT	GCGTCGTCGAGAGAGAGCGCCGC	G	C	G	A	T	G	C	C	G	G	T	T	C	C	C	T	A	C	A	A	C	T	T	T	A	C	C	G	C	C	A
Mij283	G	T	A	G	A	CA	T	C	CGTCGCAGAGAGCGCCGCGCGT	GCGTCGTCGAGAGAGAGCGCCGC	G	C	G	G	C	A	T	C	G	G	T	T	C	C	C	T	A	C	A	A	C	T	T	T	G	C	C	G	C	C	A
Mij284	G	T	A	G	A	CA	T	C	CGTCGCAGAGAGCGCCGCGCGT	GCGTCGTCGAGAGAGAGCGCCGC	G	G	T	A	T	G	T	C	G	G	T	T	C	C	C	T	A	C	A	A	C	T	T	T	A	C	C	G	C	C	A
Mij286	G	T	A	G	A	CA	T	C	CGTCGCAGAGAGCGCCGCGCGT	GCGTCGTCGAGAGAGAGCGCCGC	G	C	G	G	C	A	T	C	C	G	T	T	C	C	C	T	A	C	A	A	C	T	T	T	G	C	C	G	C	C	A
Mij288	G	T	A	G	A	CA	T	C	CGTCGCAGAGAGCGCCGCGCGT	GCGTCGTCGAGAGAGAGCGCCGC	G	C	T	A	T	G	T	C	G	G	T	T	C	G	C	T	A	C	A	A	C	T	T	T	A	C	C	G	C	C	A
Mij290	G	T	A	G	A	CA	T	C	CGTCGCAGAGAGCGCCGCGCGT	GCGTCGTCGAGAGAGAGCGCCGC	G	C	G	G	C	A	T	C	G	G	T	T	C	C	C	T	A	C	A	A	C	T	T	T	G	C	C	G	C	C	A
Mij291	G	T	A	G	A	CA	T	C	CGTCGCAGAGAGCGCCGCGCGT	GCGTCGTCGAGAGAGAGCGCCGC	G	C	G	A	T	G	T	C	G	G	T	T	C	C	C	T	A	C	A	A	C	T	T	T	A	C	C	G	C	C	A
Mij292	C	C	C	T	G	C	G	C	CGTCGCAGAGAGCGCCGCGCGT	G	C	G	T	A	T	G	T	C	G	G	T	T	C	C	C	T	A	C	A	A	C	T	T	T	A	C	C	G	C	C	A
Mij293	G	T	A	G	A	C	T	C	CGTCGCAGAGAGCGCCGCGCGT	GCGTCGTCGAGAGAGAGCGCCGC	G	G	T	A	T	G	T	C	G	G	T	T	C	C	C	T	A	C	A	A	C	T	T	T	A	C	C	G	C	C	A
Mij295	G	T	A	G	A	CA	T	C	CGTCGCAGAGAGCGCCGCGCGT	GCGTCGTCGAGAGAGAGCGCCGC	G	C	G	G	C	A	T	C	G	G	T	T	C	C	C	T	A	C	A	A	C	T	G	G	G	C	C	G	C	C	A
Mij296	G	T	A	G	A	CA	T	C	CGTCGCAGAGAGCGCCGCGCGT	GCGTCGTCGAGAGAGAGCGCCGC	G	G	T	A	T	G	T	C	G	G	T	T	C	C	C	T	A	C	A	A	C	C	T	T	A	C	C	G	C	C	A
Mij297	G	T	A	G	A	CA	T	C	CGTCGCAGAGAGCGCCGCGCGT	GCGTCGTCGAGAGAGAGCGCCGC	G	C	T	A	T	G	T	C	G	G	T	T	C	C	C	T	A	C	A	A	C	T	T	T	A	C	C	G	C	C	A
Mij298	C	C	C	T	G	C	G	T	CGTCGCAGAGAGCGCCGCGCGT	G	C	C	G	G	T	G	T	C	G	A	C	C	C	C	C	T	C	C	G	G	C	C	T	T	A	A	T	A	G	G	A
Mij299	G	T	A	G	A	CA	T	C	CGTCGCAGAGAGCGCCGCGCGT	GCGTCGTCGAGAGAGAGCGCCGC	G	C	T	A	T	G	T	C	G	G	T	T	C	C	C	T	A	C	A	A	C	T	T	T	A	C	C	G	C	C	A
Mij301	C	C	C	T	G	C	G	C	CGTCGCAGAGAGCGCCGCGCGT	G	C	G	T	A	T	G	T	C	G	A	C	T	T	C	T	A	C	G	G	A	A	T	T	T	G	C	C	G	C	C	G
Mij302	G	T	A	G	A	CA	T	C	CGTCGCAGAGAGCGCCGCGCGT	GCGTCGTCGAGAGAGAGCGCCGC	G	C	G	G	C	A	T	C	G	G	T	T	C	C	C	T	A	C	A	A	C	T	T	T	A	C	C	G	C	C	A
Mij303	G	T	A	G	A	CA	T	C	CGTCGCAGAGAGCGCCGCGCGT	GCGTCGTCGAGAGAGAGCGCCGC	G	C	G	G	C	A	T	C	G	G	T	T	C	C	C	T	A	C	A	A	C	T	T	T	A	C	C	G	C	C	A
Mij304	C	C	C	T	G	C	G	C	CGTCGCAGAGAGCGCCGCGCGT	G	C	G	T	A	T	G	T	C	G	A	C	T	T	G	T	A	C	G	G	A	A	T	T	T	G	C	C	G	C	C	G
Mij305	G	T	A	G	A	CA	T	C	CGTCGCAGAGAGCGCCGCGCGT	GCGTCGTCGAGAGAGAGCGCCGC	G	C	G	G	C	A	T	C	G	G	T	T	C	C	C	T	A	C	A	A	C	C	T	T	A	C	C	G	C	C	A
Mij306	G	T	A	G	A	CA	T	C	CGTCGCAGAGAGCGCCGCGCGT	GCGTCGTCGAGAGAGAGCGCCGC	G	C	G	A	T	G	T	C	G	G	T	T	C	C	C	T	A	C	A	A	C	T	T	T	A	C	C	G	C	C	A
Mij307	G	T	A	G	A	CA	T	C	CGTCGCAGAGAGCGCCGCGCGT	GCGTCGTCGAGAGAGAGCGCCGC	G	C	G	A	T	G	T	C	G	G	T	T	C	C	C	T	A	C	A	A	C	T	T	T	A	C	C	G	C	C	A
Mij308	G	T	A	G	A	CA	T	C	CGTCGCAGAGAGCGCCGCGCGT	GCGTCGTCGAGAGAGAGCGCCGC	G	C	T	A	T	G	T	C	G	G	T	T	C	C	C	T	A	C	A	A	C	T	T	T	A	C	C	G	C	C	A
Mij309	G	T	A	G	A	CA	T	C	CGTCGCAGAGAGCGCCGCGCGT	GCGTCGTCGAGAGAGAGCGCCGC	G	G	T	A	T	G	T	C	G	G	T	T	C	C	C	T	A	C	A	A	C	T	T	T	A	C	C	G	C	C	A
Mij310	G	T	A	G	A	CA	T	C	CGTCGCAGAGAGCGCCGCGCGT	GCGTCGTCGAGAGAGAGCGCCGC	G	G	T	A	T	G	T	C	G	G	T	T	C	C	C	T	A	C	A	A	C	T	T	T	A	C	C	G	C	C	A
Mij311	C	C	C	T	G	C	G	C	CGTCGCAGAGAGCGCCGCGCGT	G	C	C	G	A	T	G	T	C	G	A	C	T	T	C	T	A	C	G	G	A	A	C	T	T	G	C	C	G	C	C	G
Mij312	G	T	A	G	A	CA	T	C	CGTCGCAGAGAGCGCCGCGCGT	GCGTCGTCGAGAGAGAGCGCCGC	G	C	G	G	C	A	T	C	G	G	T	T	C	C	C	T	A	C	A	A	C	T	T	T	A	C	C	G	C	C	A
Mij313	G	T	A	G	A	CA	T	C	CGTCGCAGAGAGCGCCGCGCGT	GCGTCGTCGAGAGAGAGCGCCGC	G	G	T	A	T	G	T	C	G	G	T	T	C	C	C	T	A	C	A	A	C	T	T	T	A	C	C	G	C	C	A
Mij314	C	C	C	T	G	C	G	C	CGTCGCAGAGAGCGCCGCGCGT	G	C	C	G	A	T	G	T	C	G	A	C	T	T	C	T	A	C	G	G	A	A	T	T	T	G	C	C	G	C	C	G
Mij315	C	C	C	T	G	C	G	C	CGTCGCAGAGAGCGCCGCGCGT	G	C	C	G	G	C	A	T	C	G	A	C	T	T	C	T	A	C	G	G	A	A	T	T	T	G	C	C	G	C	C	G
Mij317	G	T	A	G	A	CA	T	C	CGTCGCAGAGAGCGCCGCGCGT	GCGTCGTCGAGAGAGAGCGCCGC	G	C	T	A	T	G	T	C	G	G	T	T	C	C	C	T	A	C	A	A	C	T	T	T	A	C	C	G	C	C	A
Mij318	G	T	A	G	A	CA	T	C	CGTCGCAGAGAGCGCCGCGCGT	GCGTCGTCGAGAGAGAGCGCCGC	G	C	T	A	T	G	T	C	G	A	C	C	C	C	C	T	C	C	G	G	C	T	T	T	A	A	T	A	G	G	A
Mij319	G	T	A	G	A	CA	T	C	CGTCGCAGAGAGCGCCGCGCGT	GCGTCGTCGAGAGAGAGCGCCGC	G	C	T	A	T	G	T	C	G	A	C	C	C	C	C	T	C	C	G	G	C	T	T	T	A	A	T	A	G	G	A
Mij320	G	T	A	G	A	CA	T	C	CGTCGCAGAGAGCGCCGCGCGT	GCGTCGTCGAGAGAGAGCGCCGC	G	G	T	A	T	G	T	C	G	G	T	T	C	C	C	T	A	C	A	A	C	T	T	T	G	C	C	G	C	C	A
Mij322	G	T	A	G	G	C	G	T	C	G	C	C	G	G	C	A	T	C	G	G	T	T	C	C	C	T	A	C	A	A	C	C	T	T	A	C	C	G	C	C	A
Mij323	G	T	A	G	A	CA	T	C	CGTCGCAGAGAGCGCCGCGCGT	GCGTCGTCGAGAGAGAGCGCCGC	G	G	T	A	T	G	T	C	G	G	T	T	C	C	C	T	A	C	A	A	C	T	T	T	A	C	C	G	C	C	A
Mij324	G	T	A	G	A	CA	T	C	CGTCGCAGAGAGCGCCGCGCGT	GCGTCGTCGAGAGAGAGCGCCGC	G	C	G	G	C	G	T	C	G	G	T	T	C	C	C	T	A	C	A	A	C	C	T	T	A	C	C	G	C	C	A
Mij325	G	T	A	G	A	CA	T	C	CGTCGCAGAGAGCGCCGCGCGT	GCGTCGTCGAGAGAGAGCGCCGC	G	C	T	A	T	G	T	C	G	A	C	C	C	C	C	T	C	C	G	G	C	C	T	T	A	A	T	A	G	G	A
Mij326	G	T	A	G	A	CA	T	C	CGTCGCAGAGAGCGCCGCGCGT	GCGTCGTCGAGAGAGAGCGCCGC	G	C	G	G	C	G	T	C	G	G	T	T	C	C	C	T	A	C	A	A	C	T	T	T	A	C	C	G	C	C	A
Mij327	G	T	A	G	A	CA	T	C	CGTCGCAGAGAGCGCCGCGCGT	GCGTCGTCGAGAGAGAGCGCCGC	G	C	G	G	C	A	T	C	G	G	T	T	C	C	C	T	A	C	A	A	C	T	T	T	.|.	C	C	G	C	C	A
Mij329	G	T	A	G	A	CA	T	C	CGTCGCAGAGAGCGCCGCGCGT	GCGTCGTCGAGAGAGAGCGCCGC	G	C	G	G	C	G	T	C	G	G	T	T	C	C	C	T	A	C	A	A	C	T	T	T	A	C	C	G	C	C	A
Mij330	G	T	A	G	A	CA	T	C	CGTCGCAGAGAGCGCCGCGCGT	GCGTCGTCGAGAGAGAGCGCCGC	G	G	T	A	T	G	T	C	G	G	T	T	C	C	C	T	A	C	A	A	C	T	T	T	A	C	C	G	C	C	A
Mij331	G	T	A	G	A	CA	T	C	CGTCGCAGAGAGCGCCGCGCGT	GCGTCGTCGAGAGAGAGCGCCGC	G	G	T	A	T	G	T	C	G	A	C	C	C	C	C	T	C	C	G	G	C	C	G	G	A	A	T	A	G	G	A
Mij333	G	T	A	G	A	CA	T	C	CGTCGCAGAGAGCGCCGCGCGT	GCGTCGTCGAGAGAGAGCGCCGC	G	G	T	A	T	G	T	C	G	G	T	T	C	C	C	T	A	C	A	A	C	T	T	T	A	C	C	G	C	C	A
Mij334	G	T	A	G	A	CA	T	C	CGTCGCAGAGAGCGCCGCGCGT	GCGTCGTCGAGAGAGAGCGCCGC	G	C	G	G	C	A	T	C	G	G	T	T	C	C	C	T	A	C	A	A	C	T	T	T	A	C	C	G	C	C	A
Mij335	G	T	A	G	A	CA	T	C	CGTCGCAGAGAGCGCCGCGCGT	GCGTCGTCGAGAGAGAGCGCCGC	G	C	G	A	T	G	T	C	G	A	C	C	C	C	C	T	C	C	G	G	C	T	G	G	A	A	T	A	G	G	A
Mij338	G	T	A	G	A	C	T	C	CGTCGCAGAGAGCGCCGCGCGT	GCGTCGTCGAGAGAGAGCGCCGC	G	C	G	G	C	A	T	C	G	G	T	T	C	C	C	T	A	C	A	A	C	T	G	T	G	C	C	G	C	C	A
Mij339	G	T	A	G	A	CA	T	C	CGTCGCAGAGAGCGCCGCGCGT	GCGTCGTCGAGAGAGAGCGCCGC	G	C	T	A	T	G	T	C	G	G	T	T	C	C	C	T	A	C	A	A	C	C	T	T	A	C	C	G	C	C	A
Mij340	G	T	A	G	A	CA	T	C	CGTCGCAGAGAGCGCCGCGCGT	GCGTCGTCGAGAGAGAGCGCCGC	G	G	T	A	T	G	T	C	G	A	C	C	C	C	C	T	C	C	G	G	C	T	T	T	A	A	T	A	G	G	A
Mij342	G	T	A	G	A	CA	T	C	CGTCGCAGAGAGCGCCGCGCGT	GCGTCGTCGAGAGAGAGCGCCGC	G	C	G	A	T	G	C	T	G	G	T	T	C	C	C	T	A	C	A	A	C	T	G	T	A	C	C	G	C	C	A
Mij343	G	T	A	G	A	CA	T	C	CGTCGCAGAGAGCGCCGCGCGT	GCGTCGTCGAGAGAGAGCGCCGC	G	C	G	G	C	A	T	C	G	G	T	T	C	C	C	T	A	C	A	A	C	T	T	T	G	C	C	G	C	C	A
Mij344	G	T	A	G	A	CA	T	C	CGTCGCAGAGAGCGCCGCGCGT	GCGTCGTCGAGAGAGAGCGCCGC	G	C	G	G	C	A	T	C	G	G	T	T	C	C	C	T	A	C	A	A	C	T	T	T	A	C	C	G	C	C	A
Mij345	G	T	A	G	A	CA	T	C	CGTCGCAGAGAGCGCCGCGCGT	GCGTCGTCGAGAGAGAGCGCCGC	G	C	G	A	T	G	T	C	G	A	C	C	C	C	C	T	C	C	G	G	C	T	G	T	A	A	T	A	G	G	A
Mij346	C	C	C	T	G	C	G	T	CGTCGCAGAGAGCGCCGCGCGT	G	C	C	G	G	C	A	T	C	G	A	C	C	C	C	C	T	C	C	G	G	C	C	T	T	A	A	T	A	G	G	A
Mij347	G	T	A	G	A	CA	T	C	CGTCGCAGAGAGCGCCGCGCGT	GCGTCGTCGAGAGAGAGCGCCGC	G	C	T	A	T	G	T	C	G	G	T	T	C	C	C	T	A	C	A	A	C	T	T	T	A	C	C	G	C	C	A
Mij348	G	T	A	G	A	CA	T	C	CGTCGCAGAGAGCGCCGCGCGT	GCGTCGTCGAGAGAGAGCGCCGC	G	C	G	A	T	G	T	C	G	G	T	T	C	C	C	T	A	C	A	A	C	T	T	T	A	C	C	G	C	C	A
Mij349	G	T	A	G	G	C	G	T	C	G	C	C	G	A	T	G	T	C	G	G	T	T	C	C	C	T	A	C	A	A	C	T	T	T	A	C	C	G	C	C	A
