# Supplementary material for: N6-methyladenosine RNA modification promotes viral genomic RNA stability and infection
Source: Nat Commun. 2022 Nov 2;13:6576. doi: 10.1038/s41467-022-34362-x (PMC9629889; doi:10.1038/s41467-022-34362-x)
Supplement: Supplementary file 5 — Supplementary Data 3 [file 41467_2022_34362_MOESM5_ESM.xlsx]

## Sheet: Supplementary Data 3
Supplementary Data 3 The primers and RNA probes used in this study
Primer	Primer sequence (5' to 3')
P1	ATGGACGGGTCTAAATCTAAT	PCR amplification to clone TaMTB-4B gene
	TCAGTTCTTCGGCGGGGGTGACTT
P2	AAAAGGCCTGGAGCGGCTCCGTGGAGGTCG	PCR amplification to clone MTBpro region
	CCGCTCGAGCAGCCAACTGCAATTGCTGCT
P3	ATGGCCTCCGACACTCTCAGCAAG	PCR amplification to clone NIb gene
	TTGGAGCTCAATGCTGCTATC
P4	ATGGCATCCACCAGTTCTAAC	PCR amplification to clone P1 gene
	TTAGCCGACAATGCCGTTGAGGAG
P5	ATGGCAGCTGACACACAAACAGAC	PCR amplification to clone CP gene
	GGTTAGTTCTGGGTGTCCATC
P6	TaCCTTAATTAATTCATAATGTTCACTTAAATC	PCR amplification to clone 300bp fragment of TaMTB
	TTTTCCTTTTGCGGCCGCTCCTCTGTATGAGTTCTCTCA
P7	GCAGCTGACACACAAACAGAC	PCR amplification to clone CP-mu gene
	GCGCTCTTTAATTTGCCCATTGAGATTCGAA
	TTCGAATCTCAATGGGCAAATTAAAGAGCGC
	GGTTAGTTCTGGGTGTCCATC
P8	ATGGAGCGACAGCAGCCCAG	PCR amplification to generate WYMV-mu1 gene
	GCGCTCTTTAATTTGTTCATTGAGATTCGAA
	TTCGAATCTCAATGAACAAATTAAAGAGCGC
	GTTACCTTCTGGTACTCGTAAA
P9	ATGGAGCGACAGCAGCCCAG	PCR amplification to generate WYMV-mu2 gene
	GCGCTCTTTAATTTGCCCATTGAGATTCGAA
	TTCGAATCTCAATGGGCAAATTAAAGAGCGC
	GTTACCTTCTGGTACTCGTAAA
P10	ATGGACGGGTCTAAATCTAAT	PCR amplification to clone MTB59M gene
	ACCATCTCTTGTATCAGCCATGTCTGCAGA
	TCTGCAGACATGGCTGATACAAGAGATGGT
	GTTCTTCGGCGGGGGTGACTT
P11	TACGACGTACCAGATTACGCTCATATGATGGCCTCCGACACTCTCAGCAAG	PCR amplification to generate AD-NIb
	CATCTGCAGCTCGAGCTCGATGGATCCTTGGAGCTCAATGCTGCTATC	PCR amplification to generate BD-NIb
P12	CTGATCTCAGAGGAGGACCTGCATATGATGGCCTCCGACACTCTCAGCAAG	PCR amplification to generate BD-NIb
	TGCGGCCGCTGCAGGTCGACGGATCCTTGGAGCTCAATGCTGCTATC	PCR amplification to generate BD-NIb
P13	TACGACGTACCAGATTACGCTCATATGATGGACGGGTCTAAATCTAAT	PCR amplification to generate AD-TaMTB
	CATCTGCAGCTCGAGCTCGATGGATCCTCAGTTCTTCGGCGGGGGTGACTT	PCR amplification to generate BD-NIb
P14	CTGATCTCAGAGGAGGACCTGCATATGATGGACGGGTCTAAATCTAAT	PCR amplification to generate BD-TaMTB
	TGCGGCCGCTGCAGGTCGACGGATCCTCAGTTCTTCGGCGGGGGTGACTT	PCR amplification to generate BD-NIb
P15	ATGGCTGATATCGGATCCATGGCCTCCGACACTCTCAGCAAG	PCR amplification to generate pET32a-NIb-His
	GCGGCCGCAA GCTTGTCGACTTGGAGCTCAATGCTGCTATC	PCR amplification to generate BD-NIb
P16	ATGGCTGATATCGGATCCATGGACGGGTCTAAATCTAATG	PCR amplification to generate pET32a-TaMTB59M/R-His
	GCGGCCGCAA GCTTGTCGACGTTCTTCGGCGGGGGTGACTTG	PCR amplification to generate BD-NIb
P17	gagaacacgggggacgagctcATGGACGGGTCTAAATCTAAT	PCR amplification to generate TaMTB-nLUC
	gtatgggtagtcgacTCAGTTCTTCGGCGGGGGTGACTT	PCR amplification to generate BD-NIb
P18	gagaacacgggggacgagctcATGGCCTCCGACACTCTCAGCAAG	PCR amplification to generate NIb-cLUC
	gtatgggtagtcgacTTGGAGCTCAATGCTGCTATC	PCR amplification to generate BD-NIb
P19	GGGGACAAGTTTGTACAAAAAAGCAGGCTGC	attB1
	GGGGACCACTTTGTACAAGAAAGCTGGGTC	attB2
P20	GGGGACAAGTTTGTACAAAAAAGCAGGCTGCATGGCCTCCGACACTCTCAGC	PCR amplification to generate pdonr207-NIb
	GGGGACCACTTTGTACAAGAAAGCTGGGTCTTGGAGCTCAATGCTGCTATC	PCR amplification to generate BD-NIb
P21	GGGGACAAGTTTGTACAAAAAAGCAGGCTGCATGGACGGGTCTAAATCTAAT	PCR amplification to generate pdonr207-TaMTB
	GGGGACCACTTTGTACAAGAAAGCTGGGTCTCAGTTCTTCGGCGGGGGTGACTT	PCR amplification to generate BD-NIb
P22	GGGGACAAGTTTGTACAAAAAAGCAGGCTGCATGGCATCCACCAGTTCTAAC	PCR amplification to generate pdonr207-P1
	GGGGACCACTTTGTACAAGAAAGCTGGGTCTTAGCCGACAATGCCGTTGAGGAG
P23	GGGGACAAGTTTGTACAAAAAAGCAGGCTGCATGGCAGCTGACACACAAACA	PCR amplification to generate pdonr207-CP
	GGGGACCACTTTGTACAAGAAAGCTGGGTCGGTTAGTTCTGGGTGTCCATC
P24	GGGGACAAGTTTGTACAAAAAAGCAGGCTGCATGGCAGCTGACACACAAACA	PCR amplification to generate pdonr207-CP-mu
	GGGGACCACTTTGTACAAGAAAGCTGGGTCGGTTAGTTCTGGGTGTCCATC
P25	CAAATACGCCATCAGGGAGAACATC	qRT-PCR of TaCDC
	CGCTGCCGAAACCACGA GAC
P26	ATCCGGGACAGACCCCAT	qRT-PCR of TaMTB-4B
	GGTGGCTGGTTTGTGGCT
P27	CGTCTTACGGATCAGCCGCAC	RT-PCR of BSMV CP
	CGCTTCCTCGGCATCTGGAAT
P28	GGTTGAATGGGGGCTTGAGA	qRT-PCR and RT-PCR of WYMV-CP
	CGGAGGTTGGTTGTGTCTGA
P29	GGTTGAATGGGGGCTTGAGA	qRT-PCR of (+) WYMV RNA 1
	CGGAGGTTGGTTGTGTCTGA
P30	CGCTTACAGTGGCTTGCTGC	qRT-PCR of (+) WYMV RNA 2
	GCTTCAACGT TGGCGCCACT
P31	CGGAGGTTGGTTGTGTCTGA	qRT-PCR of (-) WYMV RNA 1
	GGTTGAATGGGGGCTTGAGA
P32	CGCTTACAGTGGCTTGCTGC	qRT-PCR of (-) WYMV RNA 2
	GCTTCAACGT TGGCGCCACT
P33	5’-UUACACUCGAUCUGGACUAAAGCUGCUCCG-3'cy5	RNA Probe 1 for MST
P34	5’-UUCGAAUCUCAAUGGACAAAUUAAAGAGCG-3'cy5	RNA Probe 2 for MST
P35	5’-UUCGAAUCUCAAUGGAUUAAUUAAAGAGCG-3'cy5	RNA Probe 3 for MST
P36	5’-UUCGAAUCUCAAUGAACAAAUUAAAGAGCG-3'cy5	RNA Probe 4 for MST
P37	5’-UUCGAAUCUCAAUGGGCAAAUUAAAGAGCG-3'cy5	RNA Probe 5 for MST
P38	5’-UACACUCGAUCUGGACUAAAGCUGCUC-3'	RNA oligo for in vitro methylation assay
P39	5’-UACACUCGAUCUGGm6ACUAAAGCUGCUC-3'	RNA oligo of positive control for dot blot
P40	Positive-select-up:tagccagtaccgtagtgcgtgGAGCAGCTTTAG	SELECT assay of in vitro methylation assay
	Positive-select-down:5phos/CCAGATCGAGTGTAcagaggctgagtcgctgcat
P41	Positive-ck-select-up: tagccagtaccgtagtgcgtgGAGCAGCTTTAGTCC
	Positive-ck-select-down: 5phos/GATCGAGTGTAcagaggctgagtcgctgcat
P42	m6A6800-Up: tagccagtaccgtagtgcgtgTTGGGTGCGCTCTTTAATTTG	SELECT assay of WYMV-R1m6A6800
	m6A6800-Down: 5phos/CCATTCTGTGGGCAGTGCCTTcagaggctgagtcgctgcat
P43	ontrol-Up: tagccagtaccgtagtgcgtgAATTTGTCCATTGAGATTCGA
	control-Down: 5phos/GCTTTAGTCCTGCGTTGACGGcagaggctgagtcgctgcat
P44	m6A3956-Up: tagccagtaccgtagtgcgtgTTTTCAGCTACTGAGTGCATG	SELECT assay of WYMV-R1m6A3956
	m6A3956-Down: 5phos/CCTTGTTGGGATTTGCCGTCCcagaggctgagtcgctgcat
P45	control-Up: tagccagtaccgtagtgcgtgCTTTTAGTTTTTCAGCTACTG
	control-Down: 5phos/GTGCATGTCCTTGTTGGGATTcagaggctgagtcgctgcat
P46	m6A4091-Up: tagccagtaccgtagtgcgtgTTGGGGTTGTGAGTTGATATG	SELECT assay of WYMV-R1m6A4091
	m6A4091-Down: 5phos/CCATTCTGTGGGCAGTGCCTTcagaggctgagtcgctgcat
P47	control-Up: tagccagtaccgtagtgcgtgCAGTGTTTCATCAGTCAACAT
	control-Down: 5phos/TGTGAGTTGATATGTCCATTCcagaggctgagtcgctgcat
P48	m6A6777-Up: tagccagtaccgtagtgcgtgCATTGAGATTCGAAGCTTTAG	SELECT assay of WYMV-R1m6A6777
	m6A6777-Down: 5phos/CCTGCGTTGACGGGTTTTGTTcagaggctgagtcgctgcat
P49	control-Up: tagccagtaccgtagtgcgtgAATTTGTCCATTGAGATTCGA
	control-Down: 5phos/GCTTTAGTCCTGCGTTGACGGcagaggctgagtcgctgcat
P50	m6A7368-Up: tagccagtaccgtagtgcgtgGGGGGTGATGGTTTAGGTTAG	SELECT assay of WYMV-R1m6A7368
	m6A7368-Down: 5phos/TCTGGGTGTCCATCGGTATCCcagaggctgagtcgctgcat
P51	control-Up: tagccagtaccgtagtgcgtgTGGTTTAGGTTAGTTCTGGGT
	control-Down: 5phos/TCCATCGGTATCCAGAACCCTcagaggctgagtcgctgcat
P52	m6A3538-Up: tagccagtaccgtagtgcgtgGTGACGTTTTCTATGCAGGTG	SELECT assay of WYMV-R2m6A3538
	m6A3538-Down: 5phos/ATGAAGCTTTCGAGCCAAGGGcagaggctgagtcgctgcat
P53	control-Up: tagccagtaccgtagtgcgtgTTTTCTATGCAGGTGTCCCTT
	control-Down: 5phos/GCTCGAAAGCTTCATCGGGACcagaggctgagtcgctgcat
P54	ATGCAGCGACTCAGCCTCTG	qRT-PCR for SELECT
	TAGCCAGTACCGTAGTGCGTG
Note : The restriction sites are shown in bold
