# Supplementary material for: N6-methyladenosine RNA modification promotes viral genomic RNA stability and infection
Source: Nat Commun. 2022 Nov 2;13:6576. doi: 10.1038/s41467-022-34362-x (PMC9629889; doi:10.1038/s41467-022-34362-x)
Supplement: Supplementary file 7 — Source Data [file 41467_2022_34362_MOESM7_ESM.xlsx]

## Sheet: Fig. 2
Fig.2a									Fig.2d
	RNA1				RNA2						RNA1		RNA2
		WT	TaMTB-OE#1	TaMTB-OE#3		WT	TaMTB-OE#1	TaMTB-OE#3			BSMV:00	BSMV:TaMTB	BSMV:00	BSMV:TaMTB
	replicate 1	0.903021	1.73716	2.59321	replicate 1	0.882189	1.34898	1.91004		replicate 1	0.973027	0.349164	0.852179	0.721679
	replicate 2	1.10002	1.57493	1.87099	replicate 2	1.00306	1.55143	2.3981		replicate 2	0.968176	0.399689	1.06306	0.485795
	replicate 3	1.01628	1.7585	2.39136	replicate 3	1.12234	1.59456	2.45008		replicate 3	1.08086	0.601142	1.14234	0.433625
Fig.2b									Fig.2e
											WT-1	WT-2	WT-3	#1-1	#1-2	#1-3
										replicate 1	1	0.91	0.93	0.55	0.59	0.73
										replicate 2	0.91	1.04	0.91	0.48	0.69	0.78
										replicate 3	1.11	0.94	1.01	0.53	0.58	0.83
		WT-1	WT-2	WT-3	#1-1	#1-2	#1-3
	replicate 1	1	1.11	1.18	2.15	2.59	3.43
	replicate 2	0.84	1.04	1.21	2.2	2.49	3.28
	replicate 3	1.17	1.2	1.07	2.02	2.48	3.43
		WT-1	WT-2	WT-3	#3-1	#3-2	#3-3
	replicate 1	1	1.61	2.12	3.27	3.03	2.94
	replicate 2	0.88	1.42	2.06	3.34	2.96	2.93
	replicate 3	1.12	1.53	1.97	3.22	3.06	3.07

## Sheet: Fig. 3
Fig.3c	TaMTB+NIb				TaMTB+His
	Dose Response Curve	Dose Response Curve	Dose Response Curve		Dose Response Curve	Dose Response Curve	Dose Response Curve
	Dose	Response	Err-Values		Dose	Response	Err-Values
	1.98364e-10	0.170759	0.077355		1.98364e-10	0.0102056	0.000762819
	3.96729e-10	0.0255943	0.112158		3.96729e-10	-0.00357787	0.00355898
	7.93457e-10	0.0260329	0.27647		7.93457e-10	0.00136282	0.0020607
	1.58691e-09	-0.0972364	0.250323		1.58691e-09	0.00441277	0.00110584
	3.17383e-09	-0.0950669	0.258256		3.17383e-09	-0.00447657	0.00123719
	6.34766e-09	-0.453491	0.153566		6.34766e-09	-0.00697357	0.0019429
	1.26953e-08	0.127206	0.144919		1.26953e-08	0.00117752	0.00397158
	2.53906e-08	-0.0706857	0.0900373		2.53906e-08	0.000821155	0.00203293
	5.07812e-08	0.0523101	0.042966		5.07812e-08	-0.00356273	0.000585099
	1.01562e-07	-0.0350349	0.0431234		1.01562e-07	-0.00253386	0.00352878
	2.03125e-07	0.116307	0		2.03125e-07	0.00242127	0.00148623
	4.0625e-07	0.13503	0.130688		4.0625e-07	0.00296235	0.00203067
	8.125e-07	0.517225	0.0811547		8.125e-07	-0.00011755	0.00309893
	1.625e-06	0.486917	0.0975689		1.625e-06	-0.00134226	0.00091829
	3.25e-06	0.686297	0.209809		3.25e-06	0.00252501	0.00155531
	6.5e-06	0.87147	0.144934		6.5e-06	-0.0284284	0.0106187
	Gray labeled line:Dose Response (Outlier and Hidden)

## Sheet: Fig. 4
Fig. 4b							Fig. 4c	IP-TaMTB-Flag+RNA oligo
									CGACU-1	CGACU-2	CGACU-3	GGACU-1	GGACU-2	GGACU-3
								replicate 1	14.0484	14.1389	14.1609	16.343	16.2653	16.1131
								replicate 2	14.0603	14.0587	14.1982	16.9835	16.6364	16.5686
								replicate 3	14.253	14.1562	14.2674	16.2241	16.3093	16.0649
								AVERAGE	14.1206	14.1179	14.2088	16.5168	16.4037	16.2489
							Fig. 4d	TaMTB-His(from E.coli)+RNA oligo
									CGACU-1	CGACU-2	CGACU-3	GGACU-1	GGACU-2	GGACU-3
								replicate 1	15.1756	15.0804	15.0159	15.3152	15.5251	15.4628
								replicate 2	15.0628	15.1672	15.163	15.3577	15.3588	15.3282
								replicate 3	15.0705	15.2219	15.0229	15.0721	15.2365	15.286
								AVERAGE	15.103	15.1565	15.0672	15.2484	15.3734	15.359
							Fig. 4e	TaMTB-His(from SF9)+RNA oligo
									CGACU-1	CGACU-2	CGACU-3	GGACU-1	GGACU-2	GGACU-3
								replicate 1	16.8695	16.9096	16.8099	16.9441	16.865	16.9792
								replicate 2	16.9092	16.8987	16.8375	16.9085	16.8462	16.8197
								replicate 3	16.9094	16.832	16.8798	16.8261	16.7729	16.7378
								AVERAGE	16.896	16.8801	16.8424	16.8929	16.828	16.8456

## Sheet: Fig. 5
															TaMTB+Probe 1			TaMTB+Probe 3			TaMTB+Probe 2
	Fig. 5a									Fig. 5d		IgG	Me-RIP	Fig. 5f	Dose Response Curve	Dose Response Curve	Dose Response Curve	Dose Response Curve	Dose Response Curve	Dose Response Curve	Dose Response Curve	Dose Response Curve	Dose Response Curve
											replicate 1	1.09242	68.0084		Dose	Response	Err-Values	Dose	Response	Err-Values	Dose	Response	Err-Values
											replicate 2	0.999994	65.2972		1.52588e-10	-0.0909238	0.0440653	1.52588e-10	-0.00336805	0.00305553	1.52588e-10	0.0456238	0.0806698
											replicate 3	0.983719	61.9869		3.05176e-10	-0.11931	0.0808557	3.05176e-10	0.0024826	0.00472309	3.05176e-10	0.0036559	0.0593521
											AVERAGE	1.02538	65.0975		6.10352e-10	-0.0537662	0.0920918	6.10352e-10	0.00538549	0.00281837	6.10352e-10	-0.0392506	0.148471
															1.2207e-09	-0.102175	0.0766798	1.2207e-09	-0.00286961	0.00156052	1.2207e-09	-0.0953367	0.0157986
										Fig. 5e		IgG	Flag-IP		2.44141e-09	-0.0733251	0.0311291	2.44141e-09	-0.00424467	0.00487111	2.44141e-09	0.0351355	0.0597739
											replicate 1	1.1254	73.0309		4.88281e-09	0.0666596	0.141271	4.88281e-09	-0.00311599	0.00558645	4.88281e-09	0.127243	0.0863217
											replicate 2	0.723184	83.138		9.76563e-09	0.0566983	0.0728425	9.76563e-09	-0.00314481	0.000764988	9.76563e-09	0.0514906	0.0390882
											replicate 3	1.15144	76.7149		1.95313e-08	0.102201	0.0181977	1.95313e-08	0.00696732	0.0059368	1.95313e-08	0.171211	0.0327848
											AVERAGE	1.00001	77.6279		3.90625e-08	0.191992	0.010292	3.90625e-08	0.000558658	0.00608971	3.90625e-08	0.242753	0.078604
															7.8125e-08	0.386133	0.0472291	7.8125e-08	0.00260343	0	7.8125e-08	0.355378	0.0645538
															1.5625e-07	0.517314	0.0825541	1.5625e-07	0.00260138	0.00658216	1.5625e-07	0.538295	0.0410715
															3.125e-07	0.745424	0.0282621	3.125e-07	-0.00205103	0.00481541	3.125e-07	0.682587	0.103013
															6.25e-07	0.950484	0.0124363				6.25e-07	0.916867	0.165739
															1.25e-06	1.01293	0.0433305	1.25e-06	0.0118369	0	1.25e-06	0.997651	0.0996084
															2.5e-06	0.972371	0.0798619	2.5e-06	0.0117289	0.0028755	2.5e-06	0.847536	0.0481366
															5e-06	0.970739	0	5e-06	0.0302284	0.00218324
	Fig. 5c		control-1	control-2	control-3	m6A6800-1	m6A6800-2	m6A6800-3
		replicate 1	18.6695	18.6837	18.869	22.3371	22.4579	22.7623
		replicate 2	18.613	18.5261	18.4054	22.6383	22.1079	22.6941
		replicate 3	18.5881	18.6302	18.56	22.5913	22.3093	22.6172
		AVERAGE	18.6235	18.6133	18.6115	22.5222	22.2917	22.6912
	Fig. 5g		BSMV:00	BSMV:TaMTB	Fig. 5h		WT	TaMTB-OE
		replicate 1	1.04838	0.600859		replicate 1	1.16462	6.44923
		replicate 2	1.05368	0.399433		replicate 2	1.17404	5.97147
		replicate 3	0.905263	0.646928		replicate 3	0.73136	4.37636
		AVERAGE	1.00244	0.549073		AVERAGE	1.02334	5.59902
	Fig. 5i		TaMTB(-) +WYMV-1	TaMTB(-) +WYMV-2	TaMTB(-) +WYMV-3	TaMTB(+) +WYMV-1	TaMTB(+) +WYMV-2	TaMTB(+) +WYMV-3
		replicate 1	28.146	28.0157	28.1001	28.3382	28.2036	28.2246
		replicate 2	27.983	28.071	28.0931	28.2867	28.5286	28.4286
		replicate 3	28.0275	28.1011	27.9107	28.2956	28.3187	28.2649
		AVERAGE	28.0522	28.0626	28.0346	28.3068	28.3503	28.3061

## Sheet: Fig. 6
		TaMTB+Probe4				TaMTB+Probe2				TaMTB+Probe3				TaMTB+Probe5
Fig. 6b	Dose Response Curve	Dose Response Curve	Dose Response Curve		Dose Response Curve	Dose Response Curve	Dose Response Curve		Dose Response Curve	Dose Response Curve	Dose Response Curve		Dose Response Curve	Dose Response Curve	Dose Response Curve
	Dose	Response	Err-Values		Dose	Response	Err-Values		Dose	Response	Err-Values		Dose	Response	Err-Values
	1.52588e-10	0.04048	0.046556		1.52588e-10	0.177366	0.0600224		1.52588e-10	0.0106569	0.0632342		1.52588e-10	0.00904004	0.0216417
	3.05176e-10	-0.0630516	0.0487635		3.05176e-10	-0.0260264	0.0390304		3.05176e-10	0.0132864	0.0325866		3.05176e-10	-0.00994489	0.00279505
	6.10352e-10	-0.0199916	0.0265469		6.10352e-10	-0.16095	0.0319958		6.10352e-10	0.0325544	0.0205755		6.10352e-10	0.0247952	0.0365236
	1.2207e-09	-0.0223588	0.057024		1.2207e-09	0.00262872	0.0736575		1.2207e-09	-0.0222393	0.0121641		1.2207e-09	-0.0609924	0.0187392
	2.44141e-09	0.0328494	0.0564899		2.44141e-09	0.101301	0.0351943		2.44141e-09	-0.0313663	0.033925		2.44141e-09	-0.0339585	0.0204127
	4.88281e-09	0.00914841	0.0934752		4.88281e-09	0.0654135	0.136952		4.88281e-09	-0.0238746	0.035969		4.88281e-09	0.0202501	0.0119436
	9.76563e-09	0.0118048	0.075128		9.76563e-09	0.108051	0.0759414		9.76563e-09	0.0102303	0.0588374		9.76563e-09	0.0234145	0.0159941
	1.95313e-08	-0.0455833	0.0516049		1.95313e-08	0.0775764	0.0955254		1.95313e-08	0.0430539	0.0393521		1.95313e-08	-0.112382	0.014375
	3.90625e-08	0.0920277	0.0304248		3.90625e-08	0.279038	0.113372		3.90625e-08	0.000516053	0.04244		3.90625e-08	0.0668747	0.00692884
	7.8125e-08	0.238424	0.0698065		7.8125e-08	0.458778	0.0746383		7.8125e-08	-0.0492198	0.0542604		7.8125e-08	0.0322912	0.0209993
	1.5625e-07	0.25887	0.0275239		1.5625e-07	0.657405	0.187727		1.5625e-07	0.0140748	0.041678		1.5625e-07	0.0738969	0
	3.125e-07	0.365522	0.0188337		3.125e-07	0.82801	0.0014283		3.125e-07	-0.0168059	0.0329598		3.125e-07	-0.0551041	0.00345145
	6.25e-07	0.497584	0.0223409		6.25e-07	0.92515	0.0818659		6.25e-07	0.0857772	0		6.25e-07	-0.0156222	0.0134823
	1.25e-06	0.625648	0.0909005		1.25e-06	0.868107	0.0232638		1.25e-06	0.0798946	0.00298316		1.25e-06	0.0172307	0.00604894
	2.5e-06	0.848524	0.0713273		2.5e-06	1.15775	0.0448496		2.5e-06	0.0749969	0.0220158		2.5e-06	0.0765081	0.00333032
	5e-06	0.931623	0.0359315		5e-06	0.800273	0		5e-06	0.206733	0.0175164		5e-06	-0.00781578	0.00944642
Fig. 6c		TaMTB(-) +WYMV-1	TaMTB(-) +WYMV-2	TaMTB(+) +WYMV-3	TaMTB(+) +WYMV-1
	replicate 1	1.06532	0.731398	0.078638	0.0958046
	replicate 2	1.03629	0.659766	0.0831496	0.086725
	replicate 3	0.91275	0.801122	0.0686569	0.0755526
	AVERAGE	1.00479	0.730762	0.0768148	0.0860274
Fig. 6e		35S:CP-WT			35S:CP-mu
		30min	3h	6h	30min	3h	6h
	replicate 1	1	0.676255	0.441632	1	0.842915	0.576242
	replicate 2	1	0.537437	0.368199	1	0.79995	0.648182
	replicate 3	1	0.591122	0.47189	1	0.751122	0.598657
	AVERAGE	1	0.601605	0.42724	1	0.797996	0.607694
Fig. 6f		RNA1		RNA2
		WYMV-WT	WYMV-mu2	WYMV-WT	WYMV-mu2
	replicate 1	0.725345	0.319267	1.02635	0.30503
	replicate 2	0.928534	0.40001	1	0.405239
	replicate 3	1.28048	0.246412	1.10242	0.512801

## Sheet: Fig. 7
Fig. 7c	TaMTB(SNP176A)+NIb				TaMTB(SNP176C)+NIb				TaMTB(SNP176C)+His
	Dose Response Curve	Dose Response Curve	Dose Response Curve		Dose Response Curve	Dose Response Curve	Dose Response Curve		Dose Response Curve	Dose Response Curve	Dose Response Curve
	Dose	Response	Err-Values		Dose	Response	Err-Values		Dose	Response	Err-Values
	1.98364e-10	-0.174336	0.0858549		1.98364e-10	-0.27138	0.224082		1.98364e-10	-0.00308465	0.000392035
	3.96729e-10	-0.0205612	0.2586		3.96729e-10	-0.12017	0.193102		3.96729e-10	0.00174969	0.00134051
	7.93457e-10	-0.156504	0.0301623		7.93457e-10	-0.174517	0.213519		7.93457e-10	-0.000855112	0.00171077
	1.58691e-09	-0.101632	0.0386096		1.58691e-09	-0.0272043	0.194209		1.58691e-09	-0.0010529	0.000508662
	3.17383e-09	-0.0795293	0.00326003		3.17383e-09	0.0967094	0.0635847		3.17383e-09	0.00206489	0.000398994
	6.34766e-09	-0.072395	0.00932334		6.34766e-09	0.0943153	0.164879		6.34766e-09	0.00294067	0.000797744
	1.26953e-08	0.0706919	0.0611475		1.26953e-08	0.189116	0.240847		1.26953e-08	8.18103e-05	0.00128769
	2.53906e-08	0.133707	0.114447		2.53906e-08	0.241593	0.0780154		2.53906e-08	0.000206801	0.00061239
	5.07812e-08	0.140598	0.0326721		5.07812e-08	0.425712	0.053863		5.07812e-08	0.00174438	0.000335283
	1.01562e-07	0.17361	0.0831852		1.01562e-07	0.487147	0.0783143		1.01562e-07	0.00138352	0.00134155
	2.03125e-07	0.279808	0.080872		2.03125e-07	0.524699	0.0879319		2.03125e-07	-0.000354414	0.000460762
	4.0625e-07	0.336846	0.0592148		4.0625e-07	0.586682	0.0780227		4.0625e-07	-0.000544189	0.000791292
	8.125e-07	0.400218	0.0562411		8.125e-07	0.723832	0.0237489		8.125e-07	0.000536037	0.00105265
	1.625e-06	0.525604	0.100165		1.625e-06	0.80464	0.0294056		1.625e-06	0.000965585	0.000234883
	3.25e-06	0.613437	0.0418427		3.25e-06	0.93412	0.0604917		3.25e-06	-0.000390797	0.000411438
	6.5e-06	0.992352	0.117153		6.5e-06	1.2715	0.0693703		6.5e-06	0.0104656	0.00359084
Fig. 7d		TaMTB(176C)	TaMTB(176A)
	replicate 1	1.02208	0.437842
	replicate 2	1.11124	0.397863
	replicate 3	0.880461	0.358252
	AVERAGE	1.00459	0.397986
Fig. 7e		RNA1		RNA2
		WYMV+TaMTB(176C)	WYMV++TaMTB(176A)	WYMV+TaMTB(176C)	WYMV++TaMTB(176A)
	replicate 1	0.910621	0.759691	0.962012	0.632882
	replicate 2	1.00124	0.721449	1.012	0.83052
	replicate 3	1.12031	0.856488	1.03801	0.82542
Fig. 7f		35S:CP-WT+TaMTB(SNP176C)			35S:CP-mu+TaMTB(SNP176A)
		30min	3h	6h	30min	3h	6h
	replicate 1	1	0.848433	0.733345	1	0.704736	0.425184
	replicate 2	1	0.864427	0.685148	1	0.725197	0.587897
	replicate 3	1	0.682986	0.79747	1	0.769193	0.52582
	AVERAGE	1	0.798615	0.738654	1	0.733042	0.512967
Fig. 7g		35S:CP+TaMTB(176C)	35S:CP+TaMTB(176A)
	replicate 1	0.934909	0.78347
	replicate 2	1.04723	0.924068
	replicate 3	1.02151	0.809335
	AVERAGE	1.00122	0.838958
Fig. 7b
Haplotype	List	SNP4255	SNP3928	SNP2537	SNP2481	SNP1479	SNP1012	SNP891	SNP689	SNP208	SNP200	SNP176	SNP105	InDel -428_-427	Mean value
Hap1	Mij107	0|0	0|0	0|0	0|0	0|0	0|0	0|0	0|0	0|0	0|0	0|0	0|0	0|0	3.66667
Hap1	Mij108	0|0	0|0	0|0	0|0	0|0	0|0	0|0	0|0	0|0	0|0	0|0	0|0	0|0	3.66667
Hap1	Mij109	0|0	0|0	0|0	0|0	0|0	0|0	0|0	0|0	0|0	0|0	0|0	0|0	0|0	3.33333
Hap1	Mij110	0|0	0|0	0|0	0|0	0|0	0|0	0|0	0|0	0|0	0|0	0|0	0|0	0|0	2.66667
Hap1	Mij111	0|0	0|0	0|0	0|0	0|0	0|0	0|0	0|0	0|0	0|0	0|0	0|0	0|0	4.66667
Hap1	Mij112	0|0	0|0	0|0	0|0	0|0	0|0	0|0	0|0	0|0	0|0	0|0	0|0	0|0	3
Hap1	Mij113	0|0	0|0	0|0	0|0	0|0	0|0	0|0	0|0	0|0	0|0	0|0	0|0	0|0	3
Hap1	Mij114	0|0	0|0	0|0	0|0	0|0	0|0	0|0	0|0	0|0	0|0	0|0	0|0	0|0	4
Hap1	Mij116	0|0	0|0	0|0	0|0	0|0	0|0	0|0	0|0	0|0	0|0	0|0	0|0	0|0	2.66667
Hap1	Mij117	0|0	0|0	0|0	0|0	0|0	0|0	0|0	0|0	0|0	0|0	0|0	0|0	0|0	4
Hap1	Mij118	0|0	0|0	0|0	0|0	0|0	0|0	0|0	0|0	0|0	0|0	0|0	0|0	0|0	0.666667
Hap1	Mij119	0|0	0|0	0|0	0|0	0|0	0|0	0|0	0|0	0|0	0|0	0|0	0|0	0|0	3
Hap1	Mij120	0|0	0|0	0|0	0|0	0|0	0|0	0|0	0|0	0|0	0|0	0|0	0|0	0|0	3
Hap1	Mij122	0|0	0|0	0|0	0|0	0|0	0|0	0|0	0|0	0|0	0|0	0|0	0|0	0|0	1
Hap1	Mij123	0|0	0|0	0|0	0|0	0|0	0|0	0|0	0|0	0|0	0|0	0|0	0|0	0|0	2.66667
Hap1	Mij124	0|0	0|0	0|0	0|0	0|0	0|0	0|0	0|0	0|0	0|0	0|0	0|0	0|0	2.66667
Hap1	Mij126	0|0	0|0	0|0	0|0	0|0	0|0	0|0	0|0	0|0	0|0	0|0	0|0	0|0	0.666667
Hap1	Mij127	0|0	0|0	0|0	0|0	0|0	0|0	0|0	0|0	0|0	0|0	0|0	0|0	0|0	3.66667
Hap1	Mij128	0|0	0|0	0|0	0|0	0|0	0|0	0|0	0|0	0|0	0|0	0|0	0|0	0|0	3.66667
Hap1	Mij130	0|0	0|0	0|0	0|0	0|0	0|0	0|0	0|0	0|0	0|0	0|0	0|0	0|0	0
Hap1	Mij131	0|0	0|0	0|0	0|0	0|0	0|0	0|0	0|0	0|0	0|0	0|0	0|0	0|0	2.66667
Hap1	Mij132	0|0	0|0	0|0	0|0	0|0	0|0	0|0	0|0	0|0	0|0	0|0	0|0	0|0	0.333333
Hap1	Mij134	0|0	0|0	0|0	0|0	0|0	0|0	0|0	0|0	0|0	0|0	0|0	0|0	0|0	0
Hap1	Mij135	0|0	0|0	0|0	0|0	0|0	0|0	0|0	0|0	0|0	0|0	0|0	0|0	0|0	1
Hap1	Mij136	0|0	0|0	0|0	0|0	0|0	0|0	0|0	0|0	0|0	0|0	0|0	0|0	0|0	2
Hap1	Mij137	0|0	0|0	0|0	0|0	0|0	0|0	0|0	0|0	0|0	0|0	0|0	0|0	0|0	4
Hap1	Mij140	0|0	0|0	0|0	0|0	0|0	0|0	0|0	0|0	0|0	0|0	0|0	0|0	0|0	0
Hap1	Mij141	0|0	0|0	0|0	0|0	0|0	0|0	0|0	0|0	0|0	0|0	0|0	0|0	0|0	2.66667
Hap1	Mij142	0|0	0|0	0|0	0|0	0|0	0|0	0|0	0|0	0|0	0|0	0|0	0|0	0|0	0.333333
Hap1	Mij143	0|0	0|0	0|0	0|0	0|0	0|0	0|0	0|0	0|0	0|0	0|0	0|0	0|0	3.66667
Hap1	Mij145	0|0	0|0	0|0	0|0	0|0	0|0	0|0	0|0	0|0	0|0	0|0	0|0	0|0	3
Hap1	Mij146	0|0	0|0	0|0	0|0	0|0	0|0	0|0	0|0	0|0	0|0	0|0	0|0	0|0	4
Hap1	Mij148	0|0	0|0	0|0	0|0	0|0	0|0	0|0	0|0	0|0	0|0	0|0	0|0	0|0	4
Hap1	Mij149	0|0	0|0	0|0	0|0	0|0	0|0	0|0	0|0	0|0	0|0	0|0	0|0	0|0	2.66667
Hap1	Mij150	0|0	0|0	0|0	0|0	0|0	0|0	0|0	0|0	0|0	0|0	0|0	0|0	0|0	4
Hap1	Mij151	0|0	0|0	0|0	0|0	0|0	0|0	0|0	0|0	0|0	0|0	0|0	0|0	0|0	3.66667
Hap1	Mij152	0|0	0|0	0|0	0|0	0|0	0|0	0|0	0|0	0|0	0|0	0|0	0|0	0|0	3.66667
Hap1	Mij153	0|0	0|0	0|0	0|0	0|0	0|0	0|0	0|0	0|0	0|0	0|0	0|0	0|0	1
Hap1	Mij154	0|0	0|0	0|0	0|0	0|0	0|0	0|0	0|0	0|0	0|0	0|0	0|0	0|0	2.66667
Hap1	Mij156	0|0	0|0	0|0	0|0	0|0	0|0	0|0	0|0	0|0	0|0	0|0	0|0	0|0	3.66667
Hap1	Mij157	0|0	0|0	0|0	0|0	0|0	0|0	0|0	0|0	0|0	0|0	0|0	0|0	0|0	4.66667
Hap1	Mij158	0|0	0|0	0|0	0|0	0|0	0|0	0|0	0|0	0|0	0|0	0|0	0|0	0|0	1
Hap1	Mij159	0|0	0|0	0|0	0|0	0|0	0|0	0|0	0|0	0|0	0|0	0|0	0|0	0|0	0.333333
Hap1	Mij160	0|0	0|0	0|0	0|0	0|0	0|0	0|0	0|0	0|0	0|0	0|0	0|0	0|0	3.66667
Hap1	Mij161	0|0	0|0	0|0	0|0	0|0	0|0	0|0	0|0	0|0	0|0	0|0	0|0	0|0	3.66667
Hap1	Mij163	0|0	0|0	0|0	0|0	0|0	0|0	0|0	0|0	0|0	0|0	0|0	0|0	0|0	3.66667
Hap1	Mij164	0|0	0|0	0|0	0|0	0|0	0|0	0|0	0|0	0|0	0|0	0|0	0|0	0|0	4
Hap1	Mij166	0|0	0|0	0|0	0|0	0|0	0|0	0|0	0|0	0|0	0|0	0|0	0|0	0|0	2.66667
Hap1	Mij170	0|0	0|0	0|0	0|0	0|0	0|0	0|0	0|0	0|0	0|0	0|0	0|0	0|0	2.66667
Hap1	Mij172	0|0	0|0	0|0	0|0	0|0	0|0	0|0	0|0	0|0	0|0	0|0	0|0	0|0	2.66667
Hap1	Mij173	0|0	0|0	0|0	0|0	0|0	0|0	0|0	0|0	0|0	0|0	0|0	0|0	0|0	0.666667
Hap1	Mij174	0|0	0|0	0|0	0|0	0|0	0|0	0|0	0|0	0|0	0|0	0|0	0|0	0|0	3.66667
Hap1	Mij175	0|0	0|0	0|0	0|0	0|0	0|0	0|0	0|0	0|0	0|0	0|0	0|0	0|0	3.33333
Hap1	Mij176	0|0	0|0	0|0	0|0	0|0	0|0	0|0	0|0	0|0	0|0	0|0	0|0	0|0	0
Hap1	Mij177	0|0	0|0	0|0	0|0	0|0	0|0	0|0	0|0	0|0	0|0	0|0	0|0	0|0	4
Hap1	Mij178	0|0	0|0	0|0	0|0	0|0	0|0	0|0	0|0	0|0	0|0	0|0	0|0	0|0	3
Hap1	Mij180	0|0	0|0	0|0	0|0	0|0	0|0	0|0	0|0	0|0	0|0	0|0	0|0	0|0	2.66667
Hap1	Mij181	0|0	0|0	0|0	0|0	0|0	0|0	0|0	0|0	0|0	0|0	0|0	0|0	0|0	3.66667
Hap1	Mij182	0|0	0|0	0|0	0|0	0|0	0|0	0|0	0|0	0|0	0|0	0|0	0|0	0|0	3
Hap1	Mij183	0|0	0|0	0|0	0|0	0|0	0|0	0|0	0|0	0|0	0|0	0|0	0|0	0|0	0.333333
Hap1	Mij184	0|0	0|0	0|0	0|0	0|0	0|0	0|0	0|0	0|0	0|0	0|0	0|0	0|0	4
Hap1	Mij185	0|0	0|0	0|0	0|0	0|0	0|0	0|0	0|0	0|0	0|0	0|0	0|0	0|0	3
Hap1	Mij186	0|0	0|0	0|0	0|0	0|0	0|0	0|0	0|0	0|0	0|0	0|0	0|0	0|0	3.33333
Hap1	Mij187	0|0	0|0	0|0	0|0	0|0	0|0	0|0	0|0	0|0	0|0	0|0	0|0	0|0	3.33333
Hap1	Mij188	0|0	0|0	0|0	0|0	0|0	0|0	0|0	0|0	0|0	0|0	0|0	0|0	0|0	3.66667
Hap1	Mij189	0|0	0|0	0|0	0|0	0|0	0|0	0|0	0|0	0|0	0|0	0|0	0|0	0|0	3.66667
Hap1	Mij190	0|0	0|0	0|0	0|0	0|0	0|0	0|0	0|0	0|0	0|0	0|0	0|0	0|0	3.66667
Hap1	Mij191	0|0	0|0	0|0	0|0	0|0	0|0	0|0	0|0	0|0	0|0	0|0	0|0	0|0	3
Hap1	Mij193	0|0	0|0	0|0	0|0	0|0	0|0	0|0	0|0	0|0	0|0	0|0	0|0	0|0	3.33333
Hap1	Mij194	0|0	0|0	0|0	0|0	0|0	0|0	0|0	0|0	0|0	0|0	0|0	0|0	0|0	0.333333
Hap1	Mij196	0|0	0|0	0|0	0|0	0|0	0|0	0|0	0|0	0|0	0|0	0|0	0|0	0|0	3.66667
Hap1	Mij197	0|0	0|0	0|0	0|0	0|0	0|0	0|0	0|0	0|0	0|0	0|0	0|0	0|0	0.333333
Hap1	Mij199	0|0	0|0	0|0	0|0	0|0	0|0	0|0	0|0	0|0	0|0	0|0	0|0	0|0	3.66667
Hap1	Mij200	0|0	0|0	0|0	0|0	0|0	0|0	0|0	0|0	0|0	0|0	0|0	0|0	0|0	4
Hap1	Mij202	0|0	0|0	0|0	0|0	0|0	0|0	0|0	0|0	0|0	0|0	0|0	0|0	0|0	2.66667
Hap1	Mij203	0|0	0|0	0|0	0|0	0|0	0|0	0|0	0|0	0|0	0|0	0|0	0|0	0|0	2.66667
Hap1	Mij205	0|0	0|0	0|0	0|0	0|0	0|0	0|0	0|0	0|0	0|0	0|0	0|0	0|0	4.66667
Hap1	Mij206	0|0	0|0	0|0	0|0	0|0	0|0	0|0	0|0	0|0	0|0	0|0	0|0	0|0	4.66667
Hap1	Mij207	0|0	0|0	0|0	0|0	0|0	0|0	0|0	0|0	0|0	0|0	0|0	0|0	0|0	2.66667
Hap1	Mij208	0|0	0|0	0|0	0|0	0|0	0|0	0|0	0|0	0|0	0|0	0|0	0|0	0|0	2.66667
Hap1	Mij209	0|0	0|0	0|0	0|0	0|0	0|0	0|0	0|0	0|0	0|0	0|0	0|0	0|0	3
Hap1	Mij210	0|0	0|0	0|0	0|0	0|0	0|0	0|0	0|0	0|0	0|0	0|0	0|0	0|0	3
Hap1	Mij212	0|0	0|0	0|0	0|0	0|0	0|0	0|0	0|0	0|0	0|0	0|0	0|0	0|0	4
Hap1	Mij213	0|0	0|0	0|0	0|0	0|0	0|0	0|0	0|0	0|0	0|0	0|0	0|0	0|0	3.33333
Hap1	Mij214	0|0	0|0	0|0	0|0	0|0	0|0	0|0	0|0	0|0	0|0	0|0	0|0	0|0	3.33333
Hap1	Mij215	0|0	0|0	0|0	0|0	0|0	0|0	0|0	0|0	0|0	0|0	0|0	0|0	0|0	4.66667
Hap1	Mij216	0|0	0|0	0|0	0|0	0|0	0|0	0|0	0|0	0|0	0|0	0|0	0|0	0|0	4
Hap1	Mij217	0|0	0|0	0|0	0|0	0|0	0|0	0|0	0|0	0|0	0|0	0|0	0|0	0|0	2.66667
Hap1	Mij218	0|0	0|0	0|0	0|0	0|0	0|0	0|0	0|0	0|0	0|0	0|0	0|0	0|0	3.66667
Hap1	Mij219	0|0	0|0	0|0	0|0	0|0	0|0	0|0	0|0	0|0	0|0	0|0	0|0	0|0	3
Hap1	Mij221	0|0	0|0	0|0	0|0	0|0	0|0	0|0	0|0	0|0	0|0	0|0	0|0	0|0	2.33333
Hap1	Mij222	0|0	0|0	0|0	0|0	0|0	0|0	0|0	0|0	0|0	0|0	0|0	0|0	0|0	2.66667
Hap1	Mij223	0|0	0|0	0|0	0|0	0|0	0|0	0|0	0|0	0|0	0|0	0|0	0|0	0|0	3
Hap1	Mij224	0|0	0|0	0|0	0|0	0|0	0|0	0|0	0|0	0|0	0|0	0|0	0|0	0|0	2.66667
Hap1	Mij225	0|0	0|0	0|0	0|0	0|0	0|0	0|0	0|0	0|0	0|0	0|0	0|0	0|0	4.33333
Hap1	Mij226	0|0	0|0	0|0	0|0	0|0	0|0	0|0	0|0	0|0	0|0	0|0	0|0	0|0	0
Hap1	Mij227	0|0	0|0	0|0	0|0	0|0	0|0	0|0	0|0	0|0	0|0	0|0	0|0	0|0	3.66667
Hap1	Mij228	0|0	0|0	0|0	0|0	0|0	0|0	0|0	0|0	0|0	0|0	0|0	0|0	0|0	3.66667
Hap1	Mij229	0|0	0|0	0|0	0|0	0|0	0|0	0|0	0|0	0|0	0|0	0|0	0|0	0|0	3
Hap1	Mij231	0|0	0|0	0|0	0|0	0|0	0|0	0|0	0|0	0|0	0|0	0|0	0|0	0|0	3
Hap1	Mij233	0|0	0|0	0|0	0|0	0|0	0|0	0|0	0|0	0|0	0|0	0|0	0|0	0|0	0
Hap1	Mij234	0|0	0|0	0|0	0|0	0|0	0|0	0|0	0|0	0|0	0|0	0|0	0|0	0|0	4.33333
Hap1	Mij235	0|0	0|0	0|0	0|0	0|0	0|0	0|0	0|0	0|0	0|0	0|0	0|0	0|0	0.333333
Hap1	Mij237	0|0	0|0	0|0	0|0	0|0	0|0	0|0	0|0	0|0	0|0	0|0	0|0	0|0	2.66667
Hap1	Mij238	0|0	0|0	0|0	0|0	0|0	0|0	0|0	0|0	0|0	0|0	0|0	0|0	0|0	0
Hap1	Mij239	0|0	0|0	0|0	0|0	0|0	0|0	0|0	0|0	0|0	0|0	0|0	0|0	0|0	4.33333
Hap1	Mij240	0|0	0|0	0|0	0|0	0|0	0|0	0|0	0|0	0|0	0|0	0|0	0|0	0|0	2.66667
Hap1	Mij242	0|0	0|0	0|0	0|0	0|0	0|0	0|0	0|0	0|0	0|0	0|0	0|0	0|0	4
Hap1	Mij243	0|0	0|0	0|0	0|0	0|0	0|0	0|0	0|0	0|0	0|0	0|0	0|0	0|0	3.66667
Hap1	Mij246	0|0	0|0	0|0	0|0	0|0	0|0	0|0	0|0	0|0	0|0	0|0	0|0	0|0	4.33333
Hap1	Mij247	0|0	0|0	0|0	0|0	0|0	0|0	0|0	0|0	0|0	0|0	0|0	0|0	0|0	2.66667
Hap1	Mij248	0|0	0|0	0|0	0|0	0|0	0|0	0|0	0|0	0|0	0|0	0|0	0|0	0|0	2.66667
Hap1	Mij250	0|0	0|0	0|0	0|0	0|0	0|0	0|0	0|0	0|0	0|0	0|0	0|0	0|0	3.33333
Hap1	Mij251	0|0	0|0	0|0	0|0	0|0	0|0	0|0	0|0	0|0	0|0	0|0	0|0	0|0	3.33333
Hap1	Mij254	0|0	0|0	0|0	0|0	0|0	0|0	0|0	0|0	0|0	0|0	0|0	0|0	0|0	2.66667
Hap1	Mij255	0|0	0|0	0|0	0|0	0|0	0|0	0|0	0|0	0|0	0|0	0|0	0|0	0|0	3.33333
Hap1	Mij256	0|0	0|0	0|0	0|0	0|0	0|0	0|0	0|0	0|0	0|0	0|0	0|0	0|0	4
Hap1	Mij257	0|0	0|0	0|0	0|0	0|0	0|0	0|0	0|0	0|0	0|0	0|0	0|0	0|0	3.33333
Hap1	Mij258	0|0	0|0	0|0	0|0	0|0	0|0	0|0	0|0	0|0	0|0	0|0	0|0	0|0	2.66667
Hap1	Mij260	0|0	0|0	0|0	0|0	0|0	0|0	0|0	0|0	0|0	0|0	0|0	0|0	0|0	3.33333
Hap1	Mij261	0|0	0|0	0|0	0|0	0|0	0|0	0|0	0|0	0|0	0|0	0|0	0|0	0|0	0
Hap1	Mij262	0|0	0|0	0|0	0|0	0|0	0|0	0|0	0|0	0|0	0|0	0|0	0|0	0|0	3.66667
Hap1	Mij263	0|0	0|0	0|0	0|0	0|0	0|0	0|0	0|0	0|0	0|0	0|0	0|0	0|0	3.66667
Hap1	Mij264	0|0	0|0	0|0	0|0	0|0	0|0	0|0	0|0	0|0	0|0	0|0	0|0	0|0	3.33333
Hap1	Mij265	0|0	0|0	0|0	0|0	0|0	0|0	0|0	0|0	0|0	0|0	0|0	0|0	0|0	3.33333
Hap1	Mij267	0|0	0|0	0|0	0|0	0|0	0|0	0|0	0|0	0|0	0|0	0|0	0|0	0|0	1.66667
Hap1	Mij269	0|0	0|0	0|0	0|0	0|0	0|0	0|0	0|0	0|0	0|0	0|0	0|0	0|0	3.66667
Hap1	Mij271	0|0	0|0	0|0	0|0	0|0	0|0	0|0	0|0	0|0	0|0	0|0	0|0	0|0	3
Hap1	Mij273	0|0	0|0	0|0	0|0	0|0	0|0	0|0	0|0	0|0	0|0	0|0	0|0	0|0	3
Hap1	Mij275	0|0	0|0	0|0	0|0	0|0	0|0	0|0	0|0	0|0	0|0	0|0	0|0	0|0	3
Hap1	Mij277	0|0	0|0	0|0	0|0	0|0	0|0	0|0	0|0	0|0	0|0	0|0	0|0	0|0	2.66667
Hap1	Mij280	0|0	0|0	0|0	0|0	0|0	0|0	0|0	0|0	0|0	0|0	0|0	0|0	0|0	4.33333
Hap1	Mij281	0|0	0|0	0|0	0|0	0|0	0|0	0|0	0|0	0|0	0|0	0|0	0|0	0|0	3.66667
Hap1	Mij282	0|0	0|0	0|0	0|0	0|0	0|0	0|0	0|0	0|0	0|0	0|0	0|0	0|0	3
Hap1	Mij283	0|0	0|0	0|0	0|0	0|0	0|0	0|0	0|0	0|0	0|0	0|0	0|0	0|0	3
Hap1	Mij284	0|0	0|0	0|0	0|0	0|0	0|0	0|0	0|0	0|0	0|0	0|0	0|0	0|0	3.33333
Hap1	Mij285	0|0	0|0	0|0	0|0	0|0	0|0	0|0	0|0	0|0	0|0	0|0	0|0	0|0	2
Hap1	Mij286	0|0	0|0	0|0	0|0	0|0	0|0	0|0	0|0	0|0	0|0	0|0	0|0	0|0	4
Hap1	Mij287	0|0	0|0	0|0	0|0	0|0	0|0	0|0	0|0	0|0	0|0	0|0	0|0	0|0	2.66667
Hap1	Mij288	0|0	0|0	0|0	0|0	0|0	0|0	0|0	0|0	0|0	0|0	0|0	0|0	0|0	2.66667
Hap1	Mij289	0|0	0|0	0|0	0|0	0|0	0|0	0|0	0|0	0|0	0|0	0|0	0|0	0|0	0
Hap1	Mij290	0|0	0|0	0|0	0|0	0|0	0|0	0|0	0|0	0|0	0|0	0|0	0|0	0|0	4
Hap1	Mij291	0|0	0|0	0|0	0|0	0|0	0|0	0|0	0|0	0|0	0|0	0|0	0|0	0|0	0.666667
Hap1	Mij292	0|0	0|0	0|0	0|0	0|0	0|0	0|0	0|0	0|0	0|0	0|0	0|0	0|0	0
Hap1	Mij293	0|0	0|0	0|0	0|0	0|0	0|0	0|0	0|0	0|0	0|0	0|0	0|0	0|0	0.666667
Hap1	Mij295	0|0	0|0	0|0	0|0	0|0	0|0	0|0	0|0	0|0	0|0	0|0	0|0	0|0	1
Hap1	Mij296	0|0	0|0	0|0	0|0	0|0	0|0	0|0	0|0	0|0	0|0	0|0	0|0	0|0	4
Hap1	Mij297	0|0	0|0	0|0	0|0	0|0	0|0	0|0	0|0	0|0	0|0	0|0	0|0	0|0	3.66667
Hap1	Mij299	0|0	0|0	0|0	0|0	0|0	0|0	0|0	0|0	0|0	0|0	0|0	0|0	0|0	3.66667
Hap1	Mij300	0|0	0|0	0|0	0|0	0|0	0|0	0|0	0|0	0|0	0|0	0|0	0|0	0|0	3.66667
Hap1	Mij302	0|0	0|0	0|0	0|0	0|0	0|0	0|0	0|0	0|0	0|0	0|0	0|0	0|0	2.66667
Hap1	Mij303	0|0	0|0	0|0	0|0	0|0	0|0	0|0	0|0	0|0	0|0	0|0	0|0	0|0	0.333333
Hap1	Mij305	0|0	0|0	0|0	0|0	0|0	0|0	0|0	0|0	0|0	0|0	0|0	0|0	0|0	3
Hap1	Mij306	0|0	0|0	0|0	0|0	0|0	0|0	0|0	0|0	0|0	0|0	0|0	0|0	0|0	3
Hap1	Mij307	0|0	0|0	0|0	0|0	0|0	0|0	0|0	0|0	0|0	0|0	0|0	0|0	0|0	1
Hap1	Mij308	0|0	0|0	0|0	0|0	0|0	0|0	0|0	0|0	0|0	0|0	0|0	0|0	0|0	2.66667
Hap1	Mij309	0|0	0|0	0|0	0|0	0|0	0|0	0|0	0|0	0|0	0|0	0|0	0|0	0|0	3.33333
Hap1	Mij310	0|0	0|0	0|0	0|0	0|0	0|0	0|0	0|0	0|0	0|0	0|0	0|0	0|0	2.66667
Hap1	Mij312	0|0	0|0	0|0	0|0	0|0	0|0	0|0	0|0	0|0	0|0	0|0	0|0	0|0	2.66667
Hap1	Mij313	0|0	0|0	0|0	0|0	0|0	0|0	0|0	0|0	0|0	0|0	0|0	0|0	0|0	3.66667
Hap1	Mij316	0|0	0|0	0|0	0|0	0|0	0|0	0|0	0|0	0|0	0|0	0|0	0|0	0|0	2.66667
Hap1	Mij317	0|0	0|0	0|0	0|0	0|0	0|0	0|0	0|0	0|0	0|0	0|0	0|0	0|0	0.666667
Hap1	Mij320	0|0	0|0	0|0	0|0	0|0	0|0	0|0	0|0	0|0	0|0	0|0	0|0	0|0	0
Hap1	Mij322	0|0	0|0	0|0	0|0	0|0	0|0	0|0	0|0	0|0	0|0	0|0	0|0	0|0	4
Hap1	Mij323	0|0	0|0	0|0	0|0	0|0	0|0	0|0	0|0	0|0	0|0	0|0	0|0	0|0	0.333333
Hap1	Mij324	0|0	0|0	0|0	0|0	0|0	0|0	0|0	0|0	0|0	0|0	0|0	0|0	0|0	2.66667
Hap1	Mij326	0|0	0|0	0|0	0|0	0|0	0|0	0|0	0|0	0|0	0|0	0|0	0|0	0|0	3
Hap1	Mij327	0|0	0|0	0|0	0|0	0|0	0|0	0|0	0|0	0|0	0|0	0|0	0|0	0|0	0.333333
Hap1	Mij328	0|0	0|0	0|0	0|0	0|0	0|0	0|0	0|0	0|0	0|0	0|0	0|0	0|0	4
Hap1	Mij329	0|0	0|0	0|0	0|0	0|0	0|0	0|0	0|0	0|0	0|0	0|0	0|0	0|0	0.666667
Hap1	Mij330	0|0	0|0	0|0	0|0	0|0	0|0	0|0	0|0	0|0	0|0	0|0	0|0	0|0	3.66667
Hap1	Mij332	0|0	0|0	0|0	0|0	0|0	0|0	0|0	0|0	0|0	0|0	0|0	0|0	0|0	3
Hap1	Mij333	0|0	0|0	0|0	0|0	0|0	0|0	0|0	0|0	0|0	0|0	0|0	0|0	0|0	2.33333
Hap1	Mij334	0|0	0|0	0|0	0|0	0|0	0|0	0|0	0|0	0|0	0|0	0|0	0|0	0|0	3
Hap1	Mij336	0|0	0|0	0|0	0|0	0|0	0|0	0|0	0|0	0|0	0|0	0|0	0|0	0|0	3.66667
Hap1	Mij337	0|0	0|0	0|0	0|0	0|0	0|0	0|0	0|0	0|0	0|0	0|0	0|0	0|0	0.333333
Hap1	Mij338	0|0	0|0	0|0	0|0	0|0	0|0	0|0	0|0	0|0	0|0	0|0	0|0	0|0	4
Hap1	Mij339	0|0	0|0	0|0	0|0	0|0	0|0	0|0	0|0	0|0	0|0	0|0	0|0	0|0	2.66667
Hap1	Mij341	0|0	0|0	0|0	0|0	0|0	0|0	0|0	0|0	0|0	0|0	0|0	0|0	0|0	2.66667
Hap1	Mij342	0|0	0|0	0|0	0|0	0|0	0|0	0|0	0|0	0|0	0|0	0|0	0|0	0|0	2.66667
Hap1	Mij343	0|0	0|0	0|0	0|0	0|0	0|0	0|0	0|0	0|0	0|0	0|0	0|0	0|0	3
Hap1	Mij344	0|0	0|0	0|0	0|0	0|0	0|0	0|0	0|0	0|0	0|0	0|0	0|0	0|0	4
Hap1	Mij347	0|0	0|0	0|0	0|0	0|0	0|0	0|0	0|0	0|0	0|0	0|0	0|0	0|0	2.33333
Hap1	Mij348	0|0	0|0	0|0	0|0	0|0	0|0	0|0	0|0	0|0	0|0	0|0	0|0	0|0	3.33333
Hap1	Mij349	0|0	0|0	0|0	0|0	0|0	0|0	0|0	0|0	0|0	0|0	0|0	0|0	0|0	3.33333
Hap2	Mij169	1|1	0|0	1|1	1|1	0|0	1|1	1|1	0|0	0|0	0|0	1|1	0|0	0|0	3
Hap2	Mij230	1|1	0|0	1|1	1|1	0|0	1|1	1|1	0|0	0|0	0|0	1|1	0|0	0|0	2.66667
Hap2	Mij245	1|1	0|0	1|1	1|1	0|0	1|1	1|1	0|0	0|0	0|0	1|1	0|0	0|0	3.66667
Hap2	Mij249	1|1	0|0	1|1	1|1	0|0	1|1	1|1	0|0	0|0	0|0	1|1	0|0	0|0	4
Hap2	Mij270	1|1	0|0	1|1	1|1	0|0	1|1	1|1	0|0	0|0	0|0	1|1	0|0	0|0	3.66667
Hap3	Mij129	1|1	0|0	1|1	1|1	0|0	1|1	1|1	0|0	0|0	0|0	1|1	0|0	1|1	4.66667
Hap3	Mij139	1|1	0|0	1|1	1|1	0|0	1|1	1|1	0|0	0|0	0|0	1|1	0|0	1|1	4
Hap3	Mij165	1|1	0|0	1|1	1|1	0|0	1|1	1|1	0|0	0|0	0|0	1|1	0|0	1|1	3.66667
Hap3	Mij168	1|1	0|0	1|1	1|1	0|0	1|1	1|1	0|0	0|0	0|0	1|1	0|0	1|1	4.66667
Hap3	Mij179	1|1	0|0	1|1	1|1	0|0	1|1	1|1	0|0	0|0	0|0	1|1	0|0	1|1	3
Hap3	Mij192	1|1	0|0	1|1	1|1	0|0	1|1	1|1	0|0	0|0	0|0	1|1	0|0	1|1	3
Hap3	Mij204	1|1	0|0	1|1	1|1	0|0	1|1	1|1	0|0	0|0	0|0	1|1	0|0	1|1	4.66667
Hap3	Mij211	1|1	0|0	1|1	1|1	0|0	1|1	1|1	0|0	0|0	0|0	1|1	0|0	1|1	4.66667
Hap3	Mij220	1|1	0|0	1|1	1|1	0|0	1|1	1|1	0|0	0|0	0|0	1|1	0|0	1|1	1.66667
Hap3	Mij241	1|1	0|0	1|1	1|1	0|0	1|1	1|1	0|0	0|0	0|0	1|1	0|0	1|1	4.66667
Hap3	Mij252	1|1	0|0	1|1	1|1	0|0	1|1	1|1	0|0	0|0	0|0	1|1	0|0	1|1	3
Hap3	Mij259	1|1	0|0	1|1	1|1	0|0	1|1	1|1	0|0	0|0	0|0	1|1	0|0	1|1	3
Hap3	Mij268	1|1	0|0	1|1	1|1	0|0	1|1	1|1	0|0	0|0	0|0	1|1	0|0	1|1	3
Hap3	Mij272	1|1	0|0	1|1	1|1	0|0	1|1	1|1	0|0	0|0	0|0	1|1	0|0	1|1	4
Hap3	Mij274	1|1	0|0	1|1	1|1	0|0	1|1	1|1	0|0	0|0	0|0	1|1	0|0	1|1	4
Hap3	Mij276	1|1	0|0	1|1	1|1	0|0	1|1	1|1	0|0	0|0	0|0	1|1	0|0	1|1	3.66667
Hap3	Mij279	1|1	0|0	1|1	1|1	0|0	1|1	1|1	0|0	0|0	0|0	1|1	0|0	1|1	4
Hap3	Mij298	1|1	0|0	1|1	1|1	0|0	1|1	1|1	0|0	0|0	0|0	1|1	0|0	1|1	0.666667
Hap3	Mij318	1|1	0|0	1|1	1|1	0|0	1|1	1|1	0|0	0|0	0|0	1|1	0|0	1|1	4
Hap3	Mij319	1|1	0|0	1|1	1|1	0|0	1|1	1|1	0|0	0|0	0|0	1|1	0|0	1|1	3.66667
Hap3	Mij321	1|1	0|0	1|1	1|1	0|0	1|1	1|1	0|0	0|0	0|0	1|1	0|0	1|1	4
Hap3	Mij325	1|1	0|0	1|1	1|1	0|0	1|1	1|1	0|0	0|0	0|0	1|1	0|0	1|1	4
Hap3	Mij335	1|1	0|0	1|1	1|1	0|0	1|1	1|1	0|0	0|0	0|0	1|1	0|0	1|1	2.66667
Hap3	Mij340	1|1	0|0	1|1	1|1	0|0	1|1	1|1	0|0	0|0	0|0	1|1	0|0	1|1	3.66667
Hap3	Mij345	1|1	0|0	1|1	1|1	0|0	1|1	1|1	0|0	0|0	0|0	1|1	0|0	1|1	4.66667
Hap3	Mij346	1|1	0|0	1|1	1|1	0|0	1|1	1|1	0|0	0|0	0|0	1|1	0|0	1|1	0.666667
Hap4	Mij121	0|0	1|1	1|1	0|0	1|1	0|0	1|1	1|1	1|1	1|1	1|1	1|1	0|0	3.66667
Hap4	Mij147	0|0	1|1	1|1	0|0	1|1	0|0	1|1	1|1	1|1	1|1	1|1	1|1	0|0	1
Hap4	Mij167	0|0	1|1	1|1	0|0	1|1	0|0	1|1	1|1	1|1	1|1	1|1	1|1	0|0	3.66667
Hap4	Mij171	0|0	1|1	1|1	0|0	1|1	0|0	1|1	1|1	1|1	1|1	1|1	1|1	0|0	4
Hap4	Mij198	0|0	1|1	1|1	0|0	1|1	0|0	1|1	1|1	1|1	1|1	1|1	1|1	0|0	2.66667
Hap4	Mij253	0|0	1|1	1|1	0|0	1|1	0|0	1|1	1|1	1|1	1|1	1|1	1|1	0|0	4
Hap4	Mij301	0|0	1|1	1|1	0|0	1|1	0|0	1|1	1|1	1|1	1|1	1|1	1|1	0|0	4
Hap4	Mij304	0|0	1|1	1|1	0|0	1|1	0|0	1|1	1|1	1|1	1|1	1|1	1|1	0|0	3.33333
Hap4	Mij311	0|0	1|1	1|1	0|0	1|1	0|0	1|1	1|1	1|1	1|1	1|1	1|1	0|0	4
Hap4	Mij314	0|0	1|1	1|1	0|0	1|1	0|0	1|1	1|1	1|1	1|1	1|1	1|1	0|0	2
Hap4	Mij315	0|0	1|1	1|1	0|0	1|1	0|0	1|1	1|1	1|1	1|1	1|1	1|1	0|0	3.66667

## Sheet: Supplementary Fig. 3
			Supplementary Fig. 3a
			Supplementary Fig. 3b

## Sheet: Supplementary Fig. 4
	Supplementary Fig. 4a												Supplementary Fig. S4b
															BSMV:00	BSMV:TaMTB
														replicate 1	1	0.375018
														replicate 2	1	0.47772
														replicate 3	1	0.35993

## Sheet: Supplementary Fig. 5
		Supplementary Fig. S

## Sheet: Supplementary Fig. 6
Supplementary Fig. 6b
							1:NIb-GFP+TaMTB1-299a-Flag
							2:NIb-GFP+TaMTB300-506a-Flag
							3:NIb-GFP+TaMTB507-803a-Flag
							4:NIb-GFP+TaMTB1-299a-Flag
							5:NIb-GFP+TaMTB300-506a-Flag
							6:NIb-GFP+TaMTB507-803a-Flag
							1:NIb-GFP+TaMTB1-299a-Flag
							2:NIb-GFP+TaMTB300-506a-Flag
							3:NIb-GFP+TaMTB507-803a-Flag
							4:NIb-GFP+TaMTB1-299a-Flag
							5:NIb-GFP+TaMTB300-506a-Flag
							6:NIb-GFP+TaMTB507-803a-Flag

[truncated: 7 more sheets: Supplementary Fig. 8, Supplementary Fig. 9, Supplementary Fig. 10, Supplementary Fig. 12, Supplementary Fig. 13, Supplementary Fig. 14, Supplementary Fig. 15]
